# Supplementary material for: Diethyl­ammonium 4-hy­droxy­benzoate
Source: Acta Crystallogr Sect E Struct Rep Online. 2010 Oct 23;66(Pt 11):o2920. doi: 10.1107/S1600536810040523 (PMC3008998; doi:10.1107/S1600536810040523)
Supplement: Supplementary file 2 [file e-66-o2920-Isup2.hkl]

# 
# h,k,l, Fc-squared, Fo-squared, sigma(Fo-squared) and status flag 
# 
data_I
_shelx_title ' 100522g in Pbca' 
_shelx_refln_list_code          4 
_shelx_F_calc_maximum      154.28 
_exptl_crystal_F_000       912.00 
_reflns_d_resolution_high  0.8404 
 
loop_ 
 _symmetry_equiv_pos_as_xyz 
 'x, y, z' 
 '-x+1/2, -y, z+1/2' 
 '-x, y+1/2, -z+1/2' 
 'x+1/2, -y+1/2, -z' 
 '-x, -y, -z' 
 'x-1/2, y, -z-1/2' 
 'x, -y-1/2, z-1/2' 
 '-x-1/2, y-1/2, z' 
 
_cell_length_a    12.1270 
_cell_length_b    10.6829 
_cell_length_c    17.6066 
_cell_angle_alpha  90.000 
_cell_angle_beta   90.000 
_cell_angle_gamma  90.000 
 
_shelx_F_squared_multiplier     1.000 
 
loop_ 
 _refln_index_h 
 _refln_index_k 
 _refln_index_l 
 _refln_F_squared_calc 
 _refln_F_squared_meas 
 _refln_F_squared_sigma 
 _refln_observed_status 
   2   0   0      150.86       74.21      6.23 o 
   4   0   0       35.59       39.08      9.34 o 
   6   0   0      481.79      514.06     24.70 o 
   8   0   0     1146.89     1083.75     41.04 o 
  10   0   0      180.97      152.55     25.84 o 
  12   0   0        6.81       -0.77     17.02 o 
  14   0   0      638.45      611.34     44.77 o 
   2   1   0        7.08        9.31      2.33 o 
   4   1   0     1445.34     1509.33     13.14 o 
   6   1   0      756.81      892.37     22.94 o 
   8   1   0       70.86       59.29     11.66 o 
  10   1   0        6.83        4.64      9.39 o 
  12   1   0       20.71        9.89     12.71 o 
  14   1   0      411.16      400.93     26.40 o 
   0   2   0     8750.93     8812.72     95.24 o 
   2   2   0     8789.95     8641.19     47.64 o 
   4   2   0     1267.98     1343.92     15.05 o 
   6   2   0        0.12        0.24      3.05 o 
   8   2   0     2045.80     2100.71     41.45 o 
  10   2   0      271.47      281.87     18.40 o 
  12   2   0      497.07      467.43     25.12 o 
  14   2   0      114.89       85.41     20.83 o 
   2   3   0     5331.68     5604.86     36.63 o 
   4   3   0     3516.42     3448.88     28.33 o 
   6   3   0      920.10      958.59     15.55 o 
   8   3   0      249.75      267.75     15.67 o 
  10   3   0       53.17       33.58     12.59 o 
  12   3   0      169.31      207.14     31.25 o 
  14   3   0        0.23       -2.13     13.49 o 
   0   4   0      162.24      156.50     17.95 o 
   2   4   0      426.49      398.06      9.19 o 
   4   4   0      415.34      387.59      9.93 o 
   6   4   0     2308.54     2312.92     25.57 o 
   8   4   0      138.50      148.06     19.55 o 
  10   4   0       25.77       30.29     12.76 o 
  12   4   0       42.72       32.34     15.10 o 
   2   5   0     1075.77     1018.60     24.58 o 
   4   5   0      348.37      336.03     10.11 o 
   6   5   0      207.32      200.04      8.81 o 
   8   5   0      134.65      149.57     16.89 o 
  10   5   0       16.22        9.66     17.80 o 
  12   5   0        9.16      -13.75     16.39 o 
   0   6   0     6283.57     6613.19    105.12 o 
   2   6   0     1073.31     1199.01     28.85 o 
   4   6   0       15.66       20.52      6.10 o 
   6   6   0       50.87       58.18      8.71 o 
   8   6   0      132.52      144.92     27.90 o 
  10   6   0       32.92       38.70     21.15 o 
  12   6   0        0.02       -8.80     18.33 o 
   2   7   0       92.98       78.80      9.94 o 
   4   7   0       17.03        7.62      7.62 o 
   6   7   0     1047.22      972.67     31.28 o 
   8   7   0      650.73      568.13     38.12 o 
  10   7   0       13.95        5.58     18.51 o 
  12   7   0        0.93      -10.13     18.65 o 
   0   8   0       28.76       12.00     15.66 o 
   2   8   0       29.26       27.26      8.88 o 
   4   8   0      388.09      369.51     15.98 o 
   6   8   0      691.23      751.20     26.11 o 
   8   8   0      215.34      206.34     34.20 o 
  10   8   0       33.76       37.72     25.23 o 
   2   9   0        7.85       -2.40      8.05 o 
   4   9   0       11.33        2.04     10.25 o 
   6   9   0      949.49      949.83     26.88 o 
   8   9   0      361.99      379.13     34.20 o 
  10   9   0        0.99      -20.99     18.49 o 
   0  10   0        0.19      -21.46     14.31 o 
   2  10   0       31.83       26.47     13.61 o 
   4  10   0      322.55      366.73     42.98 o 
   6  10   0        1.76        1.56      9.73 o 
   8  10   0      219.37      190.09     36.04 o 
   2  11   0        8.50       15.37     12.78 o 
   4  11   0       10.98       13.17     22.69 o 
   6  11   0        0.12       17.19     14.14 o 
   0  12   0      650.23      496.60     39.38 o 
   2  12   0       16.90       13.46     15.25 o 
   4  12   0       45.76       62.61     18.18 o 
   1   1   1     3062.69     3198.35     31.03 o 
   2   1   1      203.51      197.99      3.08 o 
   3   1   1      304.48      355.59      4.24 o 
   4   1   1     1406.57     1328.97      8.90 o 
   5   1   1      585.51      672.91      6.06 o 
   6   1   1      133.40      140.00      4.13 o 
   7   1   1      824.59      816.08     17.37 o 
   8   1   1        5.16       -2.31      5.15 o 
   9   1   1       19.87       21.26      7.15 o 
  10   1   1        9.74       -1.25      6.67 o 
  11   1   1       45.48       37.10      9.67 o 
  12   1   1      116.14      125.25     13.83 o 
  13   1   1        8.23        7.16      9.45 o 
  14   1   1       27.95       34.92     11.58 o 
   0   2   1     8203.37     7802.81    156.20 o 
   1   2   1     3274.52     3093.88     21.94 o 
   2   2   1     4520.05     4469.46     21.60 o 
   3   2   1     2594.80     2451.01     14.21 o 
   4   2   1      191.40      199.61      4.20 o 
   5   2   1     2712.01     2810.20     16.61 o 
   6   2   1      353.74      336.91      5.51 o 
   7   2   1     1835.59     1863.50     13.01 o 
   8   2   1      191.37      184.11     10.62 o 
   9   2   1      154.77      189.79     13.51 o 
  10   2   1      183.66      210.79     14.75 o 
  11   2   1       49.73       37.56      9.66 o 
  12   2   1        0.22        4.20      8.62 o 
  13   2   1        1.16       -8.73      8.66 o 
  14   2   1      108.68      102.66     14.70 o 
   1   3   1     1267.95     1272.23     11.82 o 
   2   3   1     1008.61     1017.40      9.54 o 
   3   3   1       93.23       94.44      4.64 o 
   4   3   1      524.70      480.94      7.02 o 
   5   3   1      544.15      572.36      7.91 o 
   6   3   1     1290.62     1375.52     12.55 o 
   7   3   1      116.99      132.80      4.91 o 
   8   3   1      195.15      198.10     10.58 o 
   9   3   1        4.03       -0.95      6.04 o 
  10   3   1        4.97        0.50      6.63 o 
  11   3   1        9.18       11.53      8.70 o 
  12   3   1       12.15        5.81      8.99 o 
  13   3   1        0.14       -4.73      8.66 o 
  14   3   1        1.88       -5.34     10.98 o 
   0   4   1     4028.08     4029.42     65.48 o 
   1   4   1      129.38      130.67      7.52 o 
   2   4   1      143.52      149.10      4.54 o 
   3   4   1      888.48      910.28      9.98 o 
   4   4   1      181.50      181.41      5.19 o 
   5   4   1     1954.35     1951.02     16.10 o 
   6   4   1      769.43      733.10     10.11 o 
   7   4   1        1.02        1.51      3.32 o 
   8   4   1      574.10      564.38     15.72 o 
   9   4   1        0.18       -6.26      5.83 o 
  10   4   1        4.47        0.25      7.19 o 
  11   4   1       49.26       45.86     10.60 o 
  12   4   1       59.40       48.40     13.54 o 
  13   4   1       21.01       11.01     11.61 o 
   1   5   1       12.47        3.40      5.25 o 
   2   5   1     1269.37     1307.40     17.00 o 
   3   5   1       44.82       46.89      4.27 o 
   4   5   1        0.05       -4.45      2.97 o 
   5   5   1        1.13       -2.31      3.17 o 
   6   5   1       34.52       46.78      4.97 o 
   7   5   1       89.12       98.13      6.90 o 
   8   5   1        4.04       -7.24      5.87 o 
   9   5   1       94.94       76.23     12.43 o 
  10   5   1        3.59       -8.28      8.67 o 
  11   5   1       29.76        8.62     10.35 o 
  12   5   1       40.35       30.87     15.63 o 
  13   5   1       24.60       17.24     14.61 o 
   0   6   1     2354.87     2512.15     76.36 o 
   1   6   1      130.47      186.84     11.06 o 
   2   6   1       53.92       54.22      6.67 o 
   3   6   1       35.61       39.10      5.08 o 
   4   6   1      329.42      307.99      7.42 o 
   5   6   1        0.19       -1.70      3.62 o 
   6   6   1       40.80       33.55      5.90 o 
   7   6   1       57.68       58.33      6.69 o 
   8   6   1      162.66      159.67     15.71 o 
   9   6   1       18.97       10.19     11.51 o 
  10   6   1        9.23       11.11     11.66 o 
  11   6   1        3.59      -15.69     10.46 o 
  12   6   1       27.51       27.30     15.30 o 
   1   7   1      271.13      294.41     12.21 o 
   2   7   1       79.87       97.34      8.71 o 
   3   7   1      285.43      254.77      8.86 o 
   4   7   1      323.68      297.49      8.71 o 
   5   7   1       68.25       63.75      6.92 o 
   6   7   1      556.62      549.67     13.47 o 
   7   7   1       47.45       57.40     10.90 o 
   8   7   1       32.23        7.61     18.89 o 
   9   7   1        0.16       -9.18     11.05 o 
  10   7   1       88.60       93.93     19.36 o 
  11   7   1       21.14        3.73     14.20 o 
  12   7   1        0.29       -7.07     14.26 o 
   0   8   1        8.91       12.46     11.23 o 
   1   8   1        0.05       -2.48      5.52 o 
   2   8   1        6.49        7.08      6.17 o 
   3   8   1       46.69       54.83      7.71 o 
   4   8   1       45.63       46.79      7.81 o 
   5   8   1       67.26       84.01      9.30 o 
   6   8   1      693.71      643.33     15.27 o 
   7   8   1       71.33       99.44     10.06 o 
   8   8   1      476.46      496.25     26.41 o 
   9   8   1        1.69      -18.08     12.05 o 
  10   8   1       64.24       87.25     19.80 o 
  11   8   1        0.33      -20.80     13.87 o 
   1   9   1       16.99        4.23      8.32 o 
   2   9   1        0.05       -7.83      6.55 o 
   3   9   1      113.83      116.92     10.11 o 
   4   9   1      103.21      109.89     10.14 o 
   5   9   1        0.14       -0.76      6.49 o 
   6   9   1       57.16       75.98      9.74 o 
   7   9   1        0.09        3.62      6.98 o 
   8   9   1       32.06       40.26     16.89 o 
   9   9   1        2.66       -2.19     20.18 o 
  10   9   1       19.54        5.39     14.95 o 
   0  10   1        4.43       -3.51     10.97 o 
   1  10   1       48.94       48.12     11.07 o 
   2  10   1      252.33      277.92     18.47 o 
   3  10   1        2.62       -4.73      7.02 o 
   4  10   1       16.98       10.96      8.51 o 
   5  10   1      120.97      127.73     12.68 o 
   6  10   1        1.37        0.38      6.89 o 
   7  10   1       22.22       21.53      7.93 o 
   8  10   1       17.23        6.88     15.37 o 
   1  11   1      102.62       87.89     12.63 o 
   2  11   1       13.21       12.69      9.91 o 
   3  11   1        0.28       -9.58      8.54 o 
   4  11   1        0.23       11.15      9.14 o 
   5  11   1       12.88       23.43     10.65 o 
   6  11   1        5.48       13.97      9.08 o 
   7  11   1       34.29       56.76     13.21 o 
   0  12   1       30.10       17.13     14.43 o 
   1  12   1        1.79        6.13      9.30 o 
   2  12   1       31.63       36.61     11.36 o 
   3  12   1        3.05       12.62      9.57 o 
   4  12   1       27.16       39.57     11.33 o 
   0   0   2      437.47      466.19      8.24 o 
   1   0   2        8.57       27.35      3.54 o 
   2   0   2      254.45      188.51      4.64 o 
   3   0   2     6222.16     6050.37     35.98 o 
   4   0   2       29.32       21.40      2.82 o 
   5   0   2       40.40       23.84      2.79 o 
   6   0   2      913.50      909.65     13.99 o 
   7   0   2     2098.73     1956.63     85.11 o 
   8   0   2      641.10      610.19     22.42 o 
   9   0   2        6.37        0.68      8.50 o 
  10   0   2      380.83      366.83     20.22 o 
  11   0   2      331.16      366.21     21.49 o 
  12   0   2      782.46      747.62     33.00 o 
  13   0   2      284.75      339.16     29.85 o 
  14   0   2      256.98      250.20     28.57 o 
   1   1   2     7351.64     7696.81     38.56 o 
   2   1   2    23301.10    21975.38    300.68 o 
   3   1   2     8013.12     7707.34     53.66 o 
   4   1   2        5.87        9.91      1.91 o 
   5   1   2      368.70      375.27      5.82 o 
   6   1   2      193.50      207.31      3.89 o 
   7   1   2      373.77      346.21      6.56 o 
   8   1   2       36.06       34.88      7.49 o 
   9   1   2      963.13      902.87     20.18 o 
  10   1   2       17.32       10.13      7.45 o 
  11   1   2      167.95      201.79     15.56 o 
  12   1   2      241.19      301.53     18.95 o 
  13   1   2      202.13      241.04     21.42 o 
  14   1   2      189.40      196.52     18.19 o 
   0   2   2    12779.90    12063.90    199.55 o 
   1   2   2        2.45       -0.96      2.24 o 
   2   2   2     3699.48     3556.59     38.03 o 
   3   2   2        4.43        1.61      1.82 o 
   4   2   2      653.77      719.82      7.64 o 
   5   2   2     1246.81     1394.94     11.31 o 
   6   2   2      795.67      756.87      8.66 o 
   7   2   2      442.78      411.53      6.36 o 
   8   2   2      157.88      168.69     11.77 o 
   9   2   2        0.81       -8.28      5.52 o 
  10   2   2      164.85      170.75     24.07 o 
  11   2   2      347.31      331.12     14.75 o 
  12   2   2        5.32       -8.26      7.64 o 
  13   2   2       60.53       44.42     11.16 o 
  14   2   2        0.01       -6.56      9.96 o 
   1   3   2       74.99       95.23      7.72 o 
   2   3   2       21.19       45.25      3.03 o 
   3   3   2     3408.71     3634.10     21.12 o 
   4   3   2      157.22      154.24      4.42 o 
   5   3   2     1691.72     1724.82     13.99 o 
   6   3   2      818.57      851.55     10.07 o 
   7   3   2       40.47       47.22      4.22 o 
   8   3   2       32.54       30.27      7.01 o 
   9   3   2       11.70        8.14      6.57 o 
  10   3   2       12.78       12.64      7.69 o 
  11   3   2       30.63       35.32      9.92 o 
  12   3   2        0.02      -11.26      7.51 o 
  13   3   2       96.60      116.53     17.50 o 
   0   4   2     1961.31     1993.85     71.75 o 
   1   4   2      218.31      176.90      5.94 o 
   2   4   2      661.97      710.96     10.21 o 
   3   4   2     1659.16     1692.79     14.43 o 
   4   4   2      175.35      163.86      5.00 o 
   5   4   2     2151.04     2223.72     17.43 o 
   6   4   2     1689.60     1715.53     15.64 o 
   7   4   2       14.15       18.85      4.05 o 
   8   4   2      206.37      219.82     10.62 o 
   9   4   2        8.27       -1.36      6.58 o 
  10   4   2        2.35        6.57      7.54 o 
  11   4   2      236.52      261.59     20.70 o 
  12   4   2        1.39       -1.71      9.93 o 
  13   4   2        3.21       -8.27     10.84 o 
   1   5   2      333.60      373.80      9.07 o 
   2   5   2      100.34      110.96      6.37 o 
   3   5   2       99.10      110.15      8.86 o 
   4   5   2      255.75      260.51      6.38 o 
   5   5   2       11.14       10.81      3.79 o 
   6   5   2       64.21       79.43      5.71 o 
   7   5   2       21.50       19.76      4.52 o 
   8   5   2       33.06       30.75      9.39 o 
   9   5   2       47.15       35.37     10.72 o 
  10   5   2        5.12       -4.83      9.08 o 
  11   5   2       24.07       26.65     11.35 o 
  12   5   2        0.02      -12.49      9.91 o 
  13   5   2       31.54       20.42     15.60 o 
   0   6   2      118.17      127.69     14.07 o 
   1   6   2      935.75      835.73     14.44 o 
   2   6   2      154.93      178.57     17.22 o 
   3   6   2      362.24      361.37      9.77 o 
   4   6   2     1037.89      994.25     13.01 o 
   5   6   2      168.45      195.03     12.93 o 
   6   6   2      993.20      961.46     14.71 o 
   7   6   2      888.53      831.06     13.98 o 
   8   6   2        0.01        4.91      8.47 o 
   9   6   2        7.77        3.76      8.77 o 
  10   6   2       12.59       -4.08     11.25 o 
  11   6   2        1.01       -8.11     12.43 o 
  12   6   2        4.67      -16.53     11.02 o 
   1   7   2      492.53      465.71     12.13 o 
   2   7   2       18.66       24.75      6.47 o 
   3   7   2        3.66       -4.98      5.19 o 
   4   7   2      212.12      207.52      9.23 o 
   5   7   2       23.37       20.88      5.84 o 
   6   7   2      135.17      174.54      9.69 o 
   7   7   2        0.68       -2.08      5.51 o 
   8   7   2        7.95       25.12     13.65 o 
   9   7   2        1.72        3.15     12.16 o 
  10   7   2        0.14      -10.12     11.50 o 
  11   7   2        0.29       -8.60     13.16 o 
   0   8   2        2.60        2.12     10.70 o 
   1   8   2       71.68       80.25     12.14 o 
   2   8   2       59.93       52.48      8.43 o 
   3   8   2       31.45       39.70      8.23 o 
   4   8   2       77.19       65.80      8.56 o 
   5   8   2     1006.05      931.67     17.77 o 
   6   8   2      428.60      425.62     12.94 o 
   7   8   2      321.62      295.88     13.32 o 
   8   8   2      471.57      423.02     24.71 o 
   9   8   2       62.73       46.19     16.67 o 
  10   8   2      102.80       55.73     18.67 o 
  11   8   2        0.14      -14.66     13.53 o 
   1   9   2        3.64        4.73      8.84 o 
   2   9   2        6.52        2.55      9.26 o 
   3   9   2      113.99      123.84     11.78 o 
   4   9   2        7.62        2.29      6.79 o 
   5   9   2      128.89      145.95     12.24 o 
   6   9   2      314.11      291.98     11.63 o 
   7   9   2        3.66       -3.15      6.75 o 
   8   9   2       10.06        6.11     14.13 o 
   9   9   2       45.90       36.68     16.13 o 
  10   9   2       11.82        3.41     15.57 o 
   0  10   2      134.60      103.40     19.08 o 
   1  10   2       12.28        6.92      9.28 o 
   2  10   2        0.77      -10.96      8.59 o 
   3  10   2        0.69       -2.07      7.12 o 
   4  10   2       49.39       38.55      9.58 o 
   5  10   2      202.01      245.27     17.71 o 
   6  10   2       14.11       10.99      8.36 o 
   7  10   2       39.42       41.91      8.84 o 
   8  10   2        4.14       -2.62     13.46 o 
   1  11   2        0.26       -2.46      8.46 o 
   2  11   2      163.64      166.61     22.90 o 
   3  11   2        3.37       10.85      9.38 o 
   4  11   2        0.61       -1.13      9.06 o 
   5  11   2       37.09       19.95      9.30 o 
   6  11   2       22.14       35.00      9.51 o 
   7  11   2        0.00       22.39      9.56 o 
   0  12   2        0.54       -1.35     12.19 o 
   1  12   2        6.18       -5.97     13.74 o 
   2  12   2        5.62       11.16      9.60 o 
   3  12   2       12.93       20.89     10.32 o 
   4  12   2       28.62       46.60     11.62 o 
   1   1   3        0.01       -3.00      2.00 o 
   2   1   3     7053.87     6716.65     89.51 o 
   3   1   3      534.53      539.57      6.65 o 
   4   1   3      465.82      483.83      6.21 o 
   5   1   3        0.00       -1.85      1.97 o 
   6   1   3      206.39      211.19      5.18 o 
   7   1   3       63.48       74.51      4.33 o 
   8   1   3       88.69       84.42      9.27 o 
   9   1   3        1.41        4.60      5.81 o 
  10   1   3       52.63       66.63     12.07 o 
  11   1   3      101.80      117.39     13.24 o 
  12   1   3        2.21       -3.48      8.48 o 
  13   1   3        2.20       -6.80      8.16 o 
  14   1   3        0.36       -8.16      9.54 o 
   0   2   3     1997.39     2060.77     19.16 o 
   1   2   3    10789.86    10492.49     87.21 o 
   2   2   3     6686.37     6884.65     67.47 o 
   3   2   3     1079.24     1121.80     11.95 o 
   4   2   3     3686.70     3789.44     34.98 o 
   5   2   3     1437.87     1558.67     12.55 o 
   6   2   3      163.64      141.30      4.88 o 
   7   2   3      778.56      712.03      8.73 o 
   8   2   3       29.65       10.68      6.03 o 
   9   2   3       67.31       46.42      8.79 o 
  10   2   3      232.12      240.06     35.03 o 
  11   2   3      195.47      231.13     16.20 o 
  12   2   3        9.18        6.61      8.80 o 
  13   2   3       14.80        6.96      9.56 o 
  14   2   3       18.09      -10.53      9.66 o 
   1   3   3      346.30      320.69      6.22 o 
   2   3   3       29.83       19.99      3.08 o 
   3   3   3      433.61      448.64      6.72 o 
   4   3   3     1105.39     1131.68     10.85 o 
   5   3   3        4.75        2.96      2.83 o 
   6   3   3      411.34      448.50      7.57 o 
   7   3   3       99.82      139.33      8.95 o 
   8   3   3       23.29       23.44      6.84 o 
   9   3   3       17.80       12.05      7.11 o 
  10   3   3      263.12      258.56     12.68 o 
  11   3   3       33.71       16.60      8.49 o 
  12   3   3        4.30       -2.53      9.11 o 
  13   3   3        7.77        3.63     11.23 o 
   0   4   3     5122.25     5495.19    148.79 o 
   1   4   3     2466.72     2461.73     46.30 o 
   2   4   3        0.00       -2.40      2.82 o 
   3   4   3      250.17      233.13      5.38 o 
   4   4   3      238.53      222.21      5.62 o 
   5   4   3        0.00        4.91      3.29 o 
   6   4   3       22.20       19.84      3.94 o 
   7   4   3      100.97      120.06      6.46 o 
   8   4   3      189.51      222.73     11.91 o 
   9   4   3      325.89      287.20     12.76 o 
  10   4   3      178.61      210.41     18.20 o 
  11   4   3      194.18      204.85     20.96 o 
  12   4   3        0.15       -7.82     10.14 o 
  13   4   3       46.22       41.82     14.34 o 
   1   5   3     1081.35     1128.69     15.15 o 
   2   5   3     1112.50     1211.44     14.97 o 
   3   5   3       84.13      101.95      6.78 o 
   4   5   3        0.93       -1.47      3.08 o 
   5   5   3       12.27        3.03      3.46 o 
   6   5   3        3.83        5.82      4.08 o 
   7   5   3        3.40        2.38      4.12 o 
   8   5   3       83.47       94.15     12.81 o 
   9   5   3        1.28       -6.03      8.41 o 
  10   5   3       78.49       69.65     13.18 o 
  11   5   3      113.63      111.13     23.04 o 
  12   5   3       38.83       19.68     13.12 o 
  13   5   3        2.92       -7.78     11.54 o 
   0   6   3      857.56      989.21     18.14 o 
   1   6   3      107.61      117.94      7.93 o 
   2   6   3       91.66      111.83      8.04 o 
   3   6   3      375.65      387.79      9.66 o 
   4   6   3       13.30        8.19      4.56 o 
   5   6   3        4.26        1.62      4.33 o 
   6   6   3      123.48      154.65      8.88 o 
   7   6   3       25.92       27.31      6.07 o 
   8   6   3      155.34      202.33     17.46 o 
   9   6   3       10.98        9.12     10.65 o 
  10   6   3       10.42       10.52     10.13 o 
  11   6   3        3.22      -15.87     10.94 o 
  12   6   3        0.33        9.63     15.81 o 
   1   7   3       34.21       43.33      6.63 o 
   2   7   3       16.43        7.57      5.68 o 
   3   7   3      578.09      532.22     13.42 o 
   4   7   3      128.71      117.30      9.98 o 
   5   7   3       14.43        6.87      5.18 o 
   6   7   3      883.97      886.01     15.39 o 
   7   7   3        3.16       -4.06      5.57 o 
   8   7   3       29.74       37.68     11.24 o 
   9   7   3       14.32       -5.12     12.26 o 
  10   7   3       40.55       52.00     17.00 o 
  11   7   3       30.35       15.14     13.62 o 
   0   8   3       49.19       80.10     15.22 o 
   1   8   3       93.60       87.15     10.75 o 
   2   8   3      484.97      491.22     15.97 o 
   3   8   3       97.24      101.80      9.89 o 
   4   8   3        0.31       -2.13      6.07 o 
   5   8   3       21.75       19.53      6.58 o 
   6   8   3        0.00       -0.29      6.62 o 
   7   8   3       57.74       75.97      9.07 o 
   8   8   3      267.86      310.32     30.35 o 
   9   8   3      113.87      132.35     20.86 o 
  10   8   3        0.07      -14.08     13.64 o 
  11   8   3       80.09       87.42     29.20 o 
   1   9   3       98.53       98.61     12.77 o 
   2   9   3       54.51       56.47     11.87 o 
   3   9   3       27.90       33.19     10.01 o 
   4   9   3      337.80      300.54     12.87 o 
   5   9   3       15.47       14.19      7.19 o 
   6   9   3       41.65       33.92      8.40 o 
   7   9   3        0.33        4.24      6.94 o 
   8   9   3        2.60       -5.39     12.12 o 
   9   9   3        0.01      -16.09     12.19 o 
   0  10   3       20.99       -8.68     19.10 o 
   1  10   3      138.94      153.81     15.87 o 
   2  10   3       13.17        4.36      9.31 o 
   3  10   3       19.95       30.75     10.50 o 
   4  10   3       33.41       39.35      9.70 o 
   5  10   3        2.40       11.25      8.21 o 
   6  10   3        5.75        5.01      8.03 o 
   7  10   3        8.78        7.38      8.06 o 
   8  10   3        1.06        6.51     21.52 o 
   1  11   3       35.83       23.06     10.67 o 
   2  11   3        2.54        0.69      8.28 o 
   3  11   3        2.43        1.40      9.06 o 
   4  11   3       64.68       63.56     10.95 o 
   5  11   3        0.12        2.47     10.29 o 
   6  11   3        0.22       10.91      8.72 o 
   0  12   3        0.00       -3.64     26.88 o 
   1  12   3        3.14       -0.05      9.42 o 
   2  12   3       14.69       13.75     10.23 o 
   3  12   3        4.15       12.34     10.05 o 
   4  12   3       45.93       62.63     15.34 o 
   0   0   4      297.93      201.63      7.98 o 
   1   0   4     7069.04     6680.71     47.46 o 
   2   0   4    18737.27    17601.45    229.76 o 
   3   0   4    23802.61    23121.03    221.38 o 
   4   0   4     7842.46     7908.80     48.99 o 
   5   0   4      108.21       96.05      5.13 o 
   6   0   4      245.43      273.67      7.75 o 
   7   0   4        0.01       -4.10      4.48 o 
   8   0   4       32.38       39.35     10.81 o 
   9   0   4       75.27      115.97     15.55 o 
  10   0   4        0.24      -14.15      9.43 o 
  11   0   4      649.81      651.49     28.18 o 
  12   0   4       14.34       30.47     14.03 o 
  13   0   4       92.06       94.46     19.50 o 
  14   0   4        1.35        8.49     13.58 o 
   1   1   4     1857.73     1708.96     25.11 o 
   2   1   4    23467.54    22013.62    259.05 o 
   3   1   4        8.46       14.41      2.71 o 
   4   1   4       93.96       97.25      4.41 o 
   5   1   4       27.07       16.84      2.99 o 
   6   1   4      108.66      109.61      6.18 o 
   7   1   4        6.68        2.75      3.10 o 
   8   1   4       17.93       12.34      6.31 o 
   9   1   4      779.57      742.83     18.84 o 
  10   1   4       14.18       19.37      8.03 o 
  11   1   4      806.52      711.28     20.64 o 
  12   1   4      357.38      362.77     16.29 o 
  13   1   4        2.23      -11.40      8.55 o 
  14   1   4       12.84        5.26     10.44 o 
   0   2   4    18969.13    18126.48    105.99 o 
   1   2   4     1650.29     1653.51     21.01 o 
   2   2   4      876.61      924.91      8.89 o 
   3   2   4     1474.01     1562.15     12.79 o 
   4   2   4     1158.00     1249.93     14.78 o 
   5   2   4      542.20      643.92      8.85 o 
   6   2   4      613.51      660.32      8.72 o 
   7   2   4      782.06      795.67      9.76 o 
   8   2   4      192.29      196.22     11.69 o 
   9   2   4      503.46      484.85     15.54 o 
  10   2   4      212.93      244.18     22.68 o 
  11   2   4        9.98        4.72      8.04 o 
  12   2   4        1.77       -5.11      7.80 o 
  13   2   4        0.18      -12.12      8.08 o 
   1   3   4       98.03       76.98      6.13 o 
   2   3   4      548.65      533.19     11.85 o 
   3   3   4     6119.36     6458.25     49.15 o 
   4   3   4       71.68       73.44      4.86 o 
   5   3   4      642.85      657.88      8.94 o 
   6   3   4       36.78       37.20      4.13 o 
   7   3   4        5.94        3.04      3.25 o 
   8   3   4        7.86        9.30      6.11 o 
   9   3   4       13.64       -2.30      6.57 o 
  10   3   4       25.88       20.34      8.66 o 
  11   3   4       13.20        0.66     10.09 o 
  12   3   4        8.20       -6.15      9.19 o 
  13   3   4        0.83       -1.56     11.22 o 
   0   4   4      484.18      480.40      9.99 o 
   1   4   4      634.70      722.38     11.21 o 
   2   4   4     2482.10     2584.15     21.24 o 
   3   4   4       11.68       17.01      2.80 o 
   4   4   4     3349.41     3424.39     24.06 o 
   5   4   4       39.34       29.65      3.90 o 
   6   4   4        8.04        5.24      3.39 o 
   7   4   4       92.03       90.04      5.97 o 
   8   4   4       57.44       69.61     11.21 o 
   9   4   4        0.02      -10.81      7.56 o 
  10   4   4        6.51       -8.56      9.96 o 
  11   4   4        0.01      -13.58      9.05 o 
  12   4   4      107.78       71.93     14.94 o 
  13   4   4       16.23        9.16     11.91 o 
   1   5   4        8.15        6.82      2.69 o 
   2   5   4      248.76      200.91      6.66 o 
   3   5   4        1.91       -0.08      3.50 o 
   4   5   4      339.24      307.69      8.34 o 
   5   5   4      307.75      299.20      7.98 o 
   6   5   4      131.66      171.13     11.97 o 
   7   5   4       41.33       41.92      5.82 o 
   8   5   4      299.80      290.10     15.18 o 
   9   5   4      260.55      255.31     16.36 o 
  10   5   4        8.81       10.78     10.10 o 
  11   5   4       15.71       13.81     11.18 o 
  12   5   4        1.97      -12.54     10.46 o 
   0   6   4      447.45      416.59     18.18 o 
   1   6   4        5.55        5.41      3.24 o 
   2   6   4       66.02       82.19      7.38 o 
   3   6   4      224.15      229.25      7.94 o 
   4   6   4      757.52      727.28     13.37 o 
   5   6   4        2.94        2.10      4.38 o 
   6   6   4      970.86      926.00     14.85 o 
   7   6   4      150.84      208.23     10.91 o 
   8   6   4      133.63      158.35     19.77 o 
   9   6   4       89.67      109.25     15.26 o 
  10   6   4        0.79      -11.93      9.04 o 
  11   6   4       11.92        6.99     11.35 o 
  12   6   4        0.12      -11.45     13.55 o 
   1   7   4        9.08        6.70      5.33 o 
   2   7   4        1.03       -4.16      4.69 o 
   3   7   4      250.30      236.12      9.67 o 
   4   7   4       56.65       78.77      7.95 o 
   5   7   4       98.24      128.01      8.88 o 
   6   7   4       19.69       24.94      6.57 o 
   7   7   4      231.13      250.65     12.84 o 
   8   7   4      175.35      210.29     18.81 o 
   9   7   4      306.24      294.19     22.24 o 
  10   7   4       17.66        1.93     14.19 o 
  11   7   4      172.17      183.76     42.56 o 
   1   8   4       25.53       12.61      7.95 o 
   2   8   4        3.94       -0.23      7.17 o 
   3   8   4      226.74      235.05     14.79 o 
   4   8   4      922.12      933.85     38.79 o 
   5   8   4       44.72       40.34      7.29 o 
   6   8   4       89.84       99.97     13.66 o 
   7   8   4      165.59      172.93     15.24 o 
   8   8   4       14.06       22.04     27.41 o 
   9   8   4       14.03       33.02     16.18 o 
  10   8   4        0.07      -10.00     13.63 o 
   1   9   4       55.89       44.23     10.08 o 
   2   9   4        3.08       -9.98      7.96 o 
   3   9   4      969.75      903.46     23.15 o 
   4   9   4       42.34       58.39     13.04 o 
   5   9   4       42.68       44.77      9.74 o 
   6   9   4        3.47       -5.04      8.56 o 
   7   9   4       16.30        6.66      7.63 o 
   8   9   4       35.10       20.91     14.53 o 
   9   9   4       36.47        7.21     15.53 o 
   0  10   4        0.15      -12.02     11.90 o 
   1  10   4       46.21       54.40     11.30 o 
   2  10   4        0.61      -12.40      8.27 o 
   3  10   4        3.01       -4.25      8.90 o 
   4  10   4       58.05       56.24     10.41 o 
   5  10   4       88.25      109.73     12.61 o 
   6  10   4       52.02       67.11     11.01 o 
   7  10   4       44.30       51.46     10.40 o 
   8  10   4        0.00      -18.30     21.06 o 
   1  11   4       25.46       21.16     10.91 o 
   2  11   4      110.34       93.20     15.16 o 
   3  11   4        0.45        1.42      9.60 o 
   4  11   4        1.85        1.86      8.49 o 
   5  11   4        0.09        4.70     10.87 o 
   6  11   4       76.47       96.78     13.46 o 
   0  12   4        2.28       -3.93     13.95 o 
   1  12   4       12.65        0.41      9.77 o 
   2  12   4        9.17        9.56     14.66 o 
   3  12   4       44.65       61.75     13.24 o 
   1   1   5     4516.86     4441.54     67.09 o 
   2   1   5      359.84      296.77      6.44 o 
   3   1   5     2392.43     2391.18     19.09 o 
   4   1   5      106.60      114.44      5.17 o 
   5   1   5     1428.24     1507.78     13.49 o 
   6   1   5       16.32       17.73      3.34 o 
   7   1   5      158.91      158.32      5.10 o 
   8   1   5      696.43      671.78     17.37 o 
   9   1   5        0.04       -4.28      6.32 o 
  10   1   5       36.57       33.41      9.40 o 
  11   1   5       14.86        1.90      8.42 o 
  12   1   5       52.80       50.98     11.14 o 
  13   1   5       23.71       33.96     10.81 o 
   0   2   5      750.73      771.31     12.75 o 
   1   2   5     1177.59     1183.49     12.59 o 
   2   2   5      333.30      305.90      9.42 o 
   3   2   5      597.34      634.90      8.43 o 
   4   2   5     3567.49     3567.27     28.57 o 
   5   2   5        0.22       -1.83      2.59 o 
   6   2   5      217.47      261.23      6.09 o 
   7   2   5       29.85       40.16      4.25 o 
   8   2   5      100.40      106.09     10.32 o 
   9   2   5       23.93       12.29      7.40 o 
  10   2   5       41.82       58.02     10.37 o 
  11   2   5       65.46       74.89     11.80 o 
  12   2   5       22.31       12.58      8.93 o 
  13   2   5       40.36       47.57     14.17 o 
   1   3   5      619.12      610.98      9.26 o 
   2   3   5      156.19      186.86      6.25 o 
   3   3   5     1134.42     1169.80     12.45 o 
   4   3   5       91.22       95.47      6.39 o 
   5   3   5      801.01      844.77     10.49 o 
   6   3   5        5.57        0.46      3.09 o 
   7   3   5        2.94        1.15      3.19 o 
   8   3   5        1.82       -1.09      5.61 o 
   9   3   5      200.50      222.64     14.67 o 
  10   3   5       68.49       70.53     13.16 o 
  11   3   5       22.46        3.14      9.63 o 
  12   3   5       13.63        5.44     10.13 o 
  13   3   5        4.94       -6.93     10.17 o 
   0   4   5       63.40       50.43      6.40 o 
   1   4   5     1515.90     1515.52     19.85 o 
   2   4   5        0.93        1.10      3.21 o 
   3   4   5      982.46      931.59     13.09 o 
   4   4   5     2664.52     2925.23     25.63 o 
   5   4   5      952.44      953.43     12.63 o 
   6   4   5       36.40       31.21      4.41 o 
   7   4   5      523.60      477.39      9.90 o 
   8   4   5        1.05       -4.35      7.28 o 
   9   4   5       69.94       68.79     12.60 o 
  10   4   5       13.84        7.91      9.69 o 
  11   4   5        1.88        8.23     10.02 o 
  12   4   5       48.86       71.69     20.92 o 
  13   4   5        4.26        9.42     11.51 o 
   1   5   5      366.88      354.63      8.84 o 
   2   5   5      107.77      123.75      6.69 o 
   3   5   5      329.46      325.80      8.59 o 
   4   5   5        6.20        5.83      4.08 o 
   5   5   5       34.39       35.65      5.62 o 
   6   5   5        7.61       -3.27      3.93 o 
   7   5   5       27.80       22.24      5.35 o 
   8   5   5      172.29      195.03     16.57 o 
   9   5   5      139.58      154.35     19.02 o 
  10   5   5       38.41       32.02     11.42 o 
  11   5   5       22.23       21.43     11.23 o 
  12   5   5      121.58      108.68     23.36 o 
   0   6   5      234.00      218.21      8.52 o 
   1   6   5       75.30       79.10      6.84 o 
   2   6   5      105.22      120.00      7.74 o 
   3   6   5      427.98      455.47     10.63 o 
   4   6   5       62.52       83.74      7.45 o 
   5   6   5      411.10      382.09     10.84 o 
   6   6   5       46.02       44.94      6.68 o 
   7   6   5       77.78       81.69      7.75 o 
   8   6   5      176.08      177.88     16.97 o 
   9   6   5      231.72      238.15     19.92 o 
  10   6   5       30.81       28.52     14.26 o 
  11   6   5       10.94       15.16     11.37 o 
  12   6   5        0.45       -8.90     11.03 o 
   1   7   5      204.93      209.39     11.05 o 
   2   7   5      123.32      162.48     10.26 o 
   3   7   5        8.44        3.55      5.54 o 
   4   7   5      543.97      536.73     15.12 o 
   5   7   5      355.18      333.07     10.71 o 
   6   7   5       80.78       89.19      8.51 o 
   7   7   5       10.34       -1.08      5.60 o 
   8   7   5      114.47      107.98     14.94 o 
   9   7   5       18.95       54.41     12.61 o 
  10   7   5       73.09       76.10     15.25 o 
  11   7   5       54.94       48.92     17.81 o 
   0   8   5      122.98       95.27     16.63 o 
   1   8   5      245.81      240.17     17.65 o 
   2   8   5      150.07      191.38     14.58 o 
   3   8   5       20.66       30.27      9.51 o 
   4   8   5      471.09      415.02     15.58 o 
   5   8   5      462.33      451.57     12.10 o 
   6   8   5        7.37       -2.75      6.09 o 
   7   8   5       50.36       47.68      8.23 o 
   8   8   5       34.85       18.98     12.95 o 
   9   8   5       77.20       75.63     18.86 o 
  10   8   5        2.07      -14.79     13.09 o 
   1   9   5       68.80       90.27     12.25 o 
   2   9   5       10.50       -3.60      8.16 o 
   3   9   5        1.03        7.01      8.78 o 
   4   9   5       13.12       14.22      9.25 o 
   5   9   5       11.63       12.48      8.27 o 
   6   9   5       22.67        8.82      8.40 o 
   7   9   5       17.96        8.39      8.96 o 
   8   9   5        6.97       -3.39     12.77 o 
   9   9   5        2.10        5.78     13.83 o 
   0  10   5      151.09      153.56     22.00 o 
   1  10   5      155.06      125.21     14.34 o 
   2  10   5        1.44      -10.58      9.23 o 
   3  10   5       19.36        1.90      9.49 o 
   4  10   5       17.47        7.25      9.32 o 
   5  10   5        3.96        2.42      8.36 o 
   6  10   5       17.72       13.71      9.40 o 
   7  10   5        5.63        1.14     10.95 o 
   8  10   5        5.77      -13.24     19.12 o 
   1  11   5        2.71      -13.68      9.12 o 
   2  11   5        0.17      -12.47     10.34 o 
   3  11   5        5.33        8.38     12.90 o 
   4  11   5        0.08       -2.56      8.47 o 
   5  11   5       50.59       46.41     10.96 o 
   6  11   5        4.08        1.14      9.91 o 
   0  12   5       34.99       33.27     40.71 o 
   1  12   5       16.40       13.36     11.88 o 
   2  12   5        1.26       -0.34     13.23 o 
   3  12   5        7.97        7.35     10.48 o 
   0   0   6     3089.18     3141.19     38.65 o 
   1   0   6      224.13      205.90      8.14 o 
   2   0   6     4445.60     4440.65    105.13 o 
   3   0   6     3171.17     3081.57     33.29 o 
   4   0   6     4211.91     4195.29    115.13 o 
   5   0   6      426.69      413.46     10.56 o 
   6   0   6     1414.34     1440.34     20.77 o 
   7   0   6      523.49      481.05     11.72 o 
   8   0   6       17.49        7.74      9.01 o 
   9   0   6     2506.86     2574.46     50.75 o 
  10   0   6     2822.77     2770.77     55.62 o 
  11   0   6       90.30       81.31     17.35 o 
  12   0   6       16.40       27.20     13.71 o 
  13   0   6        1.58      -16.92     11.28 o 
   1   1   6       70.90       69.09      4.72 o 
   2   1   6     2524.26     2639.35     25.18 o 
   3   1   6      998.52     1073.04     16.63 o 
   4   1   6     3040.05     3035.64     35.20 o 
   5   1   6     1721.33     1790.13     16.94 o 
   6   1   6       47.70       44.97      4.62 o 
   7   1   6      113.06      135.42      6.15 o 
   8   1   6      322.60      308.82     12.23 o 
   9   1   6        4.31        6.62      6.72 o 
  10   1   6       33.25       38.93      9.52 o 
  11   1   6      210.61      235.33     23.32 o 
  12   1   6        5.76       -3.98      8.19 o 
  13   1   6        3.92      -13.14      8.76 o 
   0   2   6     6925.00     6790.63     56.93 o 
   1   2   6     1542.01     1463.69     15.09 o 
   2   2   6     4731.21     4835.28     31.19 o 
   3   2   6     1053.68     1087.84     11.85 o 
   4   2   6      135.83      124.24      6.52 o 
   5   2   6        0.70       -0.26      3.05 o 
   6   2   6       95.56      112.96      5.92 o 
   7   2   6       43.35       33.65      4.34 o 
   8   2   6       22.12       19.01      7.05 o 
   9   2   6      158.50      181.77     18.29 o 
  10   2   6        1.65       -2.93      7.31 o 
  11   2   6      198.60      200.27     26.44 o 
  12   2   6       75.90       86.53     15.40 o 
  13   2   6        0.82      -11.64     10.48 o 
   1   3   6      192.88      151.23      5.54 o 
   2   3   6     2423.74     2582.08     18.30 o 
   3   3   6      515.41      460.02      9.48 o 
   4   3   6     1695.53     1791.34     27.59 o 
   5   3   6        3.33       -1.24      3.08 o 
   6   3   6      105.51      123.65      6.03 o 
   7   3   6      138.01      160.39      6.97 o 
   8   3   6      166.98      208.35     13.46 o 
   9   3   6      289.38      250.00     14.99 o 
  10   3   6      209.00      222.27     19.25 o 
  11   3   6        0.93      -10.43      8.64 o 
  12   3   6       20.48       26.36     11.72 o 
  13   3   6      150.41      219.56     22.51 o 
   0   4   6      751.51      656.83     12.45 o 
   1   4   6       78.38       77.61      6.12 o 
   2   4   6      628.31      666.47     11.15 o 
   3   4   6      644.91      697.35     11.83 o 
   4   4   6      465.00      481.33     10.30 o 
   5   4   6       36.81       39.65      5.50 o 
   6   4   6      444.64      419.77     10.96 o 
   7   4   6       31.53       27.66      5.35 o 
   8   4   6        2.91        5.74      8.01 o 
   9   4   6        6.96       -0.84      8.20 o 
  10   4   6        7.62        1.17      9.33 o 
  11   4   6        0.64      -12.98      8.65 o 
  12   4   6        1.76        2.15     10.71 o 
  13   4   6       20.25       14.64     12.81 o 
   1   5   6      406.31      376.70      9.33 o 
   2   5   6      366.45      325.79      8.51 o 
   3   5   6      294.30      273.33      8.21 o 
   4   5   6      388.65      399.01      9.94 o 
   5   5   6       43.14       35.13      5.79 o 
   6   5   6        0.00       -6.29      4.23 o 
   7   5   6      416.97      415.39     10.36 o 
   8   5   6        1.50      -10.94      7.29 o 
   9   5   6        6.33       -5.68      8.34 o 
  10   5   6       11.17        8.68     10.16 o 
  11   5   6       23.48       17.51     12.26 o 
  12   5   6        5.24       -3.27     11.52 o 
   0   6   6       26.06       17.08     16.89 o 
   1   6   6       27.07       27.83      5.44 o 
   2   6   6      559.42      507.92     11.90 o 
   3   6   6        0.01       -2.04      4.37 o 
   4   6   6       70.59       96.23      7.90 o 
   5   6   6      285.57      254.83      9.08 o 
   6   6   6       53.56       62.43      7.22 o 
   7   6   6      133.52      147.38      9.62 o 
   8   6   6      220.23      272.84     20.48 o 
   9   6   6        9.44       20.76     10.70 o 
  10   6   6      532.52      451.66     35.77 o 
  11   6   6       14.01       -3.94     10.97 o 
  12   6   6        3.60       -3.06     11.18 o 
   1   7   6       56.33       59.25      9.10 o 
   2   7   6       95.52      106.24     11.28 o 
   3   7   6      715.27      634.17     14.68 o 
   4   7   6      671.55      668.53     14.22 o 
   5   7   6      140.01      149.47     10.56 o 
   6   7   6        1.36       -3.86      5.58 o 
   7   7   6      126.39      146.79     10.38 o 
   8   7   6        2.26       -6.90     11.10 o 
   9   7   6       64.37       65.80     13.80 o 
  10   7   6       15.91       10.55     11.06 o 
  11   7   6        2.91        6.46     12.77 o 
   0   8   6      277.15      251.26     17.23 o 
   1   8   6        2.74       -0.01      7.07 o 
   2   8   6       67.20       51.00     10.32 o 
   3   8   6       83.04      105.93     15.84 o 
   4   8   6      129.29      158.92     14.26 o 
   5   8   6      157.87      173.72     13.37 o 
   6   8   6        1.19       -0.65      5.89 o 
   7   8   6        0.62       -8.26      5.51 o 
   8   8   6        0.78       -8.17     10.03 o 
   9   8   6        2.89        2.20     12.36 o 
  10   8   6       70.66       62.44     24.38 o 
   1   9   6      163.58      206.64     16.29 o 
   2   9   6      196.88      241.91     18.96 o 
   3   9   6      168.10      171.88     15.60 o 
   4   9   6      217.84      228.02     19.13 o 
   5   9   6       24.28       10.56      9.28 o 
   6   9   6        1.02       -5.74      7.00 o 
   7   9   6       12.55       11.53      8.95 o 
   8   9   6       16.60       17.79     22.06 o 
   9   9   6       58.84       76.55     29.44 o 
   0  10   6       15.81        2.61     13.08 o 
   1  10   6       66.44       66.65     20.02 o 
   2  10   6      328.12      305.51     17.45 o 
   3  10   6       23.02       15.59     10.34 o 
   4  10   6       11.55       20.52      9.93 o 
   5  10   6       13.99       12.04      8.92 o 
   6  10   6      119.20      123.88     13.60 o 
   7  10   6       16.50       14.53     11.00 o 
   1  11   6        0.17      -10.28      8.77 o 
   2  11   6        2.41      -12.36      8.83 o 
   3  11   6        8.54        2.03     10.84 o 
   4  11   6        0.10       -2.18     13.41 o 
   5  11   6       25.98       15.08      9.74 o 
   0  12   6       11.71       13.31     22.12 o 
   1  12   6       11.04        6.52     10.79 o 
   2  12   6       29.59       16.35     11.44 o 
   1   1   7     1099.53     1183.67     14.23 o 
   2   1   7     2506.66     2484.24     26.05 o 
   3   1   7      292.94      273.16      7.41 o 
   4   1   7      179.54      189.43      6.67 o 
   5   1   7      145.79      143.47      5.94 o 
   6   1   7      439.79      418.02      8.20 o 
   7   1   7      329.39      304.68      8.20 o 
   8   1   7        6.86        7.75      6.58 o 
   9   1   7       11.69        9.97      7.97 o 
  10   1   7       53.10       53.16     11.47 o 
  11   1   7       47.67       58.37     11.08 o 
  12   1   7        2.13        1.47      8.45 o 
  13   1   7       10.47       -3.36     11.14 o 
   0   2   7     2916.26     2909.82     31.45 o 
   1   2   7       54.41       69.03      5.62 o 
   2   2   7      373.50      412.13      8.82 o 
   3   2   7      560.90      595.93     10.78 o 
   4   2   7     3191.27     3087.70     23.08 o 
   5   2   7     1185.97     1153.65     13.91 o 
   6   2   7       20.35       22.23      4.03 o 
   7   2   7       27.74       22.71      4.36 o 
   8   2   7      111.44      135.45     11.75 o 
   9   2   7       63.90       67.53     10.52 o 
  10   2   7      150.78      159.04     17.16 o 
  11   2   7       71.37       52.07     12.98 o 
  12   2   7        0.17      -10.40      8.78 o 
  13   2   7        0.27       -8.40     10.29 o 
   1   3   7       55.83       68.72      5.54 o 
   2   3   7      960.42      935.10     13.38 o 
   3   3   7      905.70      997.55     11.64 o 
   4   3   7      117.93      129.02      8.06 o 
   5   3   7        0.17        0.24      3.34 o 
   6   3   7       17.63       36.96      5.28 o 
   7   3   7       21.50       21.43      4.86 o 
   8   3   7       15.04        7.41      8.47 o 
   9   3   7       24.57       15.81      9.42 o 
  10   3   7       67.65       70.47     13.84 o 
  11   3   7       26.12       29.66     12.83 o 
  12   3   7        1.44      -14.93      9.95 o 
  13   3   7       15.33        3.82     14.04 o 
   0   4   7      635.18      665.62     13.35 o 
   1   4   7       70.04       82.79      7.91 o 
   2   4   7      296.66      315.07      8.31 o 
   3   4   7      142.24      160.13      6.96 o 
   4   4   7      214.02      216.68      7.58 o 
   5   4   7       60.91       70.89      6.80 o 
   6   4   7       43.02       41.05      5.67 o 
   7   4   7      232.11      218.66      8.10 o 
   8   4   7       21.87       13.58      9.32 o 
   9   4   7       37.95       53.18     12.37 o 
  10   4   7      135.02      141.18     33.60 o 
  11   4   7       73.49       71.47     15.05 o 
  12   4   7      110.36      143.90     19.14 o 
   1   5   7      162.97      131.99      8.67 o 
   2   5   7      879.53      918.61     14.25 o 
   3   5   7      174.81      195.51      8.25 o 
   4   5   7     1094.39     1106.57     16.72 o 
   5   5   7      376.24      365.36     10.21 o 
   6   5   7      180.41      194.53     10.44 o 
   7   5   7       57.77       54.91      6.93 o 
   8   5   7       12.85       -5.60      7.81 o 
   9   5   7        3.36       12.24     10.08 o 
  10   5   7       32.27       28.63     12.44 o 
  11   5   7       62.32       39.07     13.16 o 
  12   5   7        9.80        6.30     12.17 o 
   0   6   7       15.39       16.37      9.02 o 
   1   6   7        4.56       -6.27      5.46 o 
   2   6   7        7.61        1.35      4.73 o 
   3   6   7       60.14       76.40      7.28 o 
   4   6   7        4.23       -0.31      4.94 o 
   5   6   7      186.34      206.54     11.08 o 
   6   6   7      157.38      190.08     11.23 o 
   7   6   7       40.38       35.67      6.60 o 
   8   6   7        6.38       -8.27      8.23 o 
   9   6   7      175.48      172.84     18.41 o 
  10   6   7       47.16       50.24     15.65 o 
  11   6   7        4.31       -3.01     11.04 o 
   1   7   7        0.17       -8.16      5.44 o 
   2   7   7      491.64      474.11     15.50 o 
   3   7   7      312.44      299.65     13.07 o 
   4   7   7       24.05       33.92      8.13 o 
   5   7   7       12.98        5.56      6.07 o 
   6   7   7       20.88        9.10      5.98 o 
   7   7   7       72.22       76.46      8.57 o 
   8   7   7      124.60      125.43     21.05 o 
   9   7   7        2.43       -5.81      9.70 o 
  10   7   7       66.39       52.95     20.24 o 
  11   7   7       53.78       48.66     15.02 o 
   0   8   7      404.50      389.18     21.66 o 
   1   8   7      310.16      260.16     13.07 o 
   2   8   7      122.40      149.45     13.64 o 
   3   8   7       89.64      112.45     12.82 o 
   4   8   7      185.11      233.24     16.62 o 
   5   8   7        0.28       -9.59      6.56 o 
   6   8   7       73.93       82.73      9.84 o 
   7   8   7        0.31       -8.20      6.69 o 
   8   8   7        0.24       -9.70      9.63 o 
   9   8   7       10.60       -5.78      9.99 o 
  10   8   7        6.97       13.32     15.99 o 
   1   9   7       78.94      109.59     13.62 o 
   2   9   7       36.34       73.82     11.78 o 
   3   9   7      262.73      293.30     19.01 o 
   4   9   7        5.42       -9.87      8.31 o 
   5   9   7        0.27        1.46      8.56 o 
   6   9   7        5.00      -10.14      7.00 o 
   7   9   7        4.94       -6.85      7.24 o 
   8   9   7        0.05      -11.65     20.24 o 
   0  10   7       22.77       23.92     15.30 o 
   1  10   7       32.09       28.70     10.95 o 
   2  10   7        7.85       -7.94     11.60 o 
   3  10   7       15.07       13.99      9.98 o 
   4  10   7       75.09       76.14     13.11 o 
   5  10   7        1.32       -7.57      9.12 o 
   6  10   7        0.84       -1.98      9.11 o 
   7  10   7        6.62        1.74     14.10 o 
   1  11   7       85.71       69.11     16.80 o 
   2  11   7       48.10       21.75     11.64 o 
   3  11   7        7.03       -9.57     14.20 o 
   4  11   7        3.87      -11.23     18.69 o 
   5  11   7        0.31      -12.72      8.48 o 
   0   0   8       92.85       90.94     15.87 o 
   1   0   8      342.52      367.42     12.02 o 
   2   0   8      406.44      443.51     14.63 o 
   3   0   8      263.86      268.30     17.36 o 
   4   0   8      796.94      762.30     19.21 o 
   5   0   8       62.15       61.04      8.57 o 
   6   0   8       31.96       21.56      6.10 o 
   7   0   8      335.19      336.94     11.34 o 
   8   0   8       19.68       25.02     11.32 o 
   9   0   8      169.51      165.81     24.20 o 
  10   0   8      191.19      234.40     22.89 o 
  11   0   8      197.97      239.32     24.40 o 
  12   0   8       49.84       42.54     19.62 o 
  13   0   8       15.10       15.63     15.66 o 
   1   1   8     1229.00     1211.16     15.35 o 
   2   1   8      185.67      196.12      6.68 o 
   3   1   8      180.75      174.46      6.58 o 
   4   1   8     2245.39     2366.88     23.15 o 
   5   1   8     2192.11     2195.00     20.43 o 
   6   1   8      762.69      787.43     11.56 o 
   7   1   8     1132.07     1133.69     14.18 o 
   8   1   8      438.65      371.86     13.85 o 
   9   1   8      855.07      791.03     20.51 o 
  10   1   8       36.12       34.43     11.87 o 
  11   1   8       29.83       14.61     10.54 o 
  12   1   8        0.66        8.20     11.05 o 
  13   1   8        4.42       -2.82     10.53 o 
   0   2   8        0.04       -2.60      4.06 o 
   1   2   8      247.97      278.46      7.57 o 
   2   2   8       13.38        0.66      3.27 o 
   3   2   8      325.02      319.72      8.48 o 
   4   2   8      119.64      124.62     10.42 o 
   5   2   8       37.90       42.81      4.93 o 
   6   2   8      141.87      147.43      7.30 o 
   7   2   8        1.20       -3.53      3.65 o 
   8   2   8       43.19       23.73      7.76 o 
   9   2   8       64.55       55.84     12.35 o 
  10   2   8       36.77       26.43     11.22 o 
  11   2   8      242.52      282.55     34.31 o 
  12   2   8       13.91        0.88     10.60 o 
  13   2   8       13.76      -10.63     10.48 o 
   1   3   8     1536.80     1595.47     18.04 o 
   2   3   8     1086.88     1106.33     16.81 o 
   3   3   8       16.74        9.85      3.49 o 
   4   3   8      150.18      165.61      6.26 o 
   5   3   8     1390.91     1393.38     19.51 o 
   6   3   8       51.24       56.68      7.76 o 
   7   3   8      217.43      217.20      7.64 o 
   8   3   8        2.94       -4.17      7.68 o 
   9   3   8      440.74      401.23     18.76 o 
  10   3   8       58.38       48.13     12.69 o 
  11   3   8        7.22       -0.55     10.64 o 
  12   3   8       40.99       38.18     13.20 o 
   0   4   8      979.78     1099.56     57.67 o 
   1   4   8     1803.33     1771.55     23.45 o 
   2   4   8        3.48       -0.85      3.58 o 
   3   4   8       12.39        6.05      4.08 o 
   4   4   8      401.51      396.46     10.25 o 
   5   4   8      279.99      287.87      9.11 o 
   6   4   8        0.00       -6.51      4.34 o 
   7   4   8      455.28      424.14     13.18 o 
   8   4   8        0.00       -2.73      8.09 o 
   9   4   8      178.21      201.44     18.68 o 
  10   4   8        2.45       -3.09      9.90 o 
  11   4   8       14.30        4.76     10.59 o 
  12   4   8        2.32        2.96     11.10 o 
   1   5   8      208.23      185.80      8.05 o 
   2   5   8      395.61      391.25      9.97 o 
   3   5   8     1067.31     1071.61     16.56 o 
   4   5   8      283.29      244.12      8.81 o 
   5   5   8        4.88        4.60      4.96 o 
   6   5   8       21.37        9.86      5.64 o 
   7   5   8      187.89      185.31     11.18 o 
   8   5   8        0.00        3.30      8.94 o 
   9   5   8        3.70        4.70      9.22 o 
  10   5   8       26.40       37.52     12.63 o 
  11   5   8      148.85      168.33     19.66 o 
  12   5   8       28.63       15.46     13.68 o 
   0   6   8       93.42      122.33     16.04 o 
   1   6   8        8.58       13.99      6.54 o 
   2   6   8       22.31        9.70      6.96 o 
   3   6   8     1393.01     1286.45     18.93 o 
   4   6   8      702.37      686.12     16.12 o 
   5   6   8      806.80      769.53     15.57 o 
   6   6   8        0.67       -5.04      5.60 o 
   7   6   8       13.63       25.64      6.73 o 
   8   6   8       10.99       -2.86     11.48 o 
   9   6   8        0.40       -5.56      9.40 o 
  10   6   8      123.86      141.19     23.18 o 
  11   6   8       71.30       68.55     15.67 o 
   1   7   8        9.45       14.35      7.52 o 
   2   7   8        2.02        8.28      7.66 o 
   3   7   8       77.95       82.27     15.14 o 
   4   7   8      207.56      255.08     14.40 o 
   5   7   8       24.40       23.73      7.77 o 
   6   7   8       67.62       41.24     10.77 o 
   7   7   8       43.61       37.83      7.66 o 
   8   7   8       20.92        6.74     14.05 o 
   9   7   8        1.55      -13.80      9.30 o 
  10   7   8       10.24        3.98     12.12 o 
   0   8   8      309.83      331.60     20.75 o 
   1   8   8      336.85      322.37     17.15 o 
   2   8   8      535.45      492.87     17.33 o 
   3   8   8       20.70       13.38      8.89 o 
   4   8   8       15.04       16.12      9.09 o 
   5   8   8       36.65       29.31      8.51 o 
   6   8   8       43.97       32.34      9.51 o 
   7   8   8       74.21       96.92     10.85 o 
   8   8   8        5.65        1.00     14.40 o 
   9   8   8        1.33      -14.04     13.03 o 
   1   9   8      239.37      271.61     34.08 o 
   2   9   8      154.45      180.88     16.10 o 
   3   9   8        0.66      -11.64      7.76 o 
   4   9   8       30.43       24.40     10.19 o 
   5   9   8      141.39      173.59     25.17 o 
   6   9   8        1.46        1.39      7.81 o 
   7   9   8       23.50       18.59      8.65 o 
   8   9   8        2.18      -11.59     13.88 o 
   0  10   8       13.91       -8.57     11.27 o 
   1  10   8       44.45       47.11     12.08 o 
   2  10   8       11.63       -2.85      9.81 o 
   3  10   8        0.38      -10.46      9.16 o 
   4  10   8       13.70       12.98     10.31 o 
   5  10   8        0.03        9.71     10.92 o 
   6  10   8        0.17       -7.56     10.93 o 
   7  10   8        0.01      -10.51     12.27 o 
   1  11   8        0.27       -3.86      9.38 o 
   2  11   8       10.23       -3.17     11.57 o 
   3  11   8       34.54       31.56     12.70 o 
   4  11   8        2.45       -1.98     12.42 o 
   1   1   9      270.77      245.56      7.60 o 
   2   1   9       52.25       47.63      5.62 o 
   3   1   9      109.49      119.23      7.64 o 
   4   1   9      102.55      115.00      7.67 o 
   5   1   9      245.76      214.01      7.11 o 
   6   1   9      163.71      165.36      7.12 o 
   7   1   9       37.73       46.90      5.65 o 
   8   1   9      507.38      488.56     16.07 o 
   9   1   9       45.53       55.63      9.76 o 
  10   1   9       80.51       76.04     13.76 o 
  11   1   9        7.58        7.99     10.11 o 
  12   1   9       34.60       34.48     12.35 o 
   0   2   9      398.43      405.19     19.67 o 
   1   2   9      208.69      194.95      6.93 o 
   2   2   9       68.70       50.05      5.65 o 
   3   2   9      321.18      336.24      9.22 o 
   4   2   9        5.68        1.95      4.29 o 
   5   2   9      760.88      778.31     12.95 o 
   6   2   9        1.68       -5.28      3.52 o 
   7   2   9        3.37       -1.34      3.95 o 
   8   2   9      742.19      698.46     22.96 o 
   9   2   9      197.43      233.89     20.61 o 
  10   2   9       68.54       64.22     13.25 o 
  11   2   9       32.58       26.78     11.91 o 
  12   2   9       17.72       12.03     13.60 o 
   1   3   9     1163.32     1143.87     16.00 o 
   2   3   9       50.97       38.16      5.43 o 
   3   3   9      284.71      293.91      8.81 o 
   4   3   9       36.05       29.38      5.67 o 
   5   3   9       27.86       38.23      6.07 o 
   6   3   9      194.03      197.69      9.77 o 
   7   3   9       48.67       52.15      6.58 o 
   8   3   9        0.06       -5.93      7.96 o 
   9   3   9        0.70       -1.89      8.70 o 
  10   3   9        0.04       -6.92      9.01 o 
  11   3   9        1.09      -10.85      8.66 o 
  12   3   9        0.75      -14.68     10.01 o 
   0   4   9     1989.25     2122.43     28.10 o 
   1   4   9      124.12      113.75      8.55 o 
   2   4   9       29.22       34.43      5.44 o 
   3   4   9      101.90      115.23     10.48 o 
   4   4   9        1.02       -0.72      4.48 o 
   5   4   9        0.66       -5.12      4.49 o 
   6   4   9      277.47      293.09      9.93 o 
   7   4   9      548.74      522.02     15.43 o 
   8   4   9       22.24        7.53     14.13 o 
   9   4   9        1.49       -3.38      9.32 o 
  10   4   9       44.38       48.58     13.26 o 
  11   4   9        0.03       -7.45     10.54 o 
  12   4   9       10.36       -3.64     11.99 o 
   1   5   9      309.34      302.94     12.07 o 
   2   5   9      215.56      208.43      8.87 o 
   3   5   9        0.45       -3.71      4.68 o 
   4   5   9        0.27       -3.00      4.55 o 
   5   5   9       44.20       58.35      7.50 o 
   6   5   9        1.54       -0.36      5.61 o 
   7   5   9      211.79      244.66     12.02 o 
   8   5   9      268.41      273.88     17.45 o 
   9   5   9        5.64       -2.22      9.45 o 
  10   5   9        0.35       -0.24     10.06 o 
  11   5   9       23.33       13.76     12.67 o 
   0   6   9        0.01       -9.57      8.62 o 
   1   6   9      118.55      124.20     12.94 o 
   2   6   9       92.67       91.96     11.17 o 
   3   6   9       11.66       -0.02      6.33 o 
   4   6   9       15.96        7.49      5.89 o 
   5   6   9        0.05       -6.64      5.17 o 
   6   6   9       12.93       10.82      6.21 o 
   7   6   9      342.17      287.57     10.37 o 
   8   6   9       10.35       -3.46      9.77 o 
   9   6   9       17.71       16.87     11.24 o 
  10   6   9       43.22       29.81     13.63 o 
  11   6   9       25.05       50.13     15.33 o 
   1   7   9        7.52        2.14      7.60 o 
   2   7   9        4.21       -6.85      7.35 o 
   3   7   9      905.19      882.98     22.14 o 
   4   7   9      233.79      268.86     13.60 o 
   5   7   9        5.02       -9.99      6.66 o 
   6   7   9        4.04       -9.01      6.47 o 
   7   7   9        0.08       -5.18      6.77 o 
   8   7   9       42.76       62.39     13.76 o 
   9   7   9       35.65        9.19     11.60 o 
  10   7   9       67.84       68.02     15.79 o 
   0   8   9      168.52      146.25     20.51 o 
   1   8   9      320.96      305.16     14.51 o 
   2   8   9       53.77       41.18     10.56 o 
   3   8   9       24.02       27.79      9.98 o 
   4   8   9       11.42       -4.24      8.17 o 
   5   8   9       40.41       42.64      9.72 o 
   6   8   9       38.03       30.63      9.46 o 
   7   8   9        3.04       -7.34      6.54 o 
   8   8   9       18.09       17.30     15.12 o 
   9   8   9        2.07      -14.02     14.43 o 
   1   9   9       65.20       62.89     11.87 o 
   2   9   9       35.73       41.38     11.15 o 
   3   9   9       75.98       72.98     12.80 o 
   4   9   9        1.83       14.82     11.11 o 
   5   9   9       42.63       35.36     11.13 o 
   6   9   9        2.64       -3.43      8.83 o 
   7   9   9        1.99       -6.88      8.72 o 
   8   9   9        1.27      -12.58     13.64 o 
   0  10   9      207.51      180.25     42.05 o 
   1  10   9       12.55      -11.54     10.54 o 
   2  10   9       44.87       48.73     12.47 o 
   3  10   9        5.03        9.58     10.75 o 
   4  10   9       25.37       21.38     11.00 o 
   5  10   9       10.29        6.18     13.99 o 
   6  10   9        0.77       -5.62      9.05 o 
   1  11   9       31.84       20.39     12.01 o 
   2  11   9       34.77       44.30     17.83 o 
   3  11   9        3.59       -4.41     13.32 o 
   0   0  10     3884.45     4120.18     55.61 o 
   1   0  10      147.17      156.82     11.10 o 
   2   0  10     1865.48     1871.84     30.53 o 
   3   0  10       51.50       96.77     22.00 o 
   4   0  10       12.13        7.51      6.59 o 
   5   0  10       23.17       11.22      7.06 o 
   6   0  10      195.91      195.51     10.15 o 
   7   0  10     3977.65     4081.21     54.86 o 
   8   0  10       17.09       12.07     11.60 o 
   9   0  10      121.64      164.71     19.82 o 
  10   0  10        2.19       -3.19     10.24 o 
  11   0  10      116.22      104.64     28.53 o 
  12   0  10       34.43       -2.36     20.31 o 
   1   1  10     1495.72     1499.04     19.06 o 
   2   1  10      431.08      370.53     11.90 o 
   3   1  10      152.01      161.15     10.20 o 
   4   1  10       74.78       81.99      7.35 o 
   5   1  10      316.52      293.68      9.38 o 
   6   1  10       10.73        8.77      5.16 o 
   7   1  10      250.51      251.44      8.57 o 
   8   1  10       37.41       41.80      9.34 o 
   9   1  10      163.04      173.45     17.23 o 
  10   1  10        3.35      -12.00      8.68 o 
  11   1  10       14.69       -8.09      9.89 o 
  12   1  10       67.77       75.62     15.38 o 
   0   2  10     2669.51     2646.93     40.62 o 
   1   2  10      856.03      866.89     14.47 o 
   2   2  10       58.44       73.96      6.76 o 
   3   2  10      700.44      660.52     13.24 o 
   4   2  10     1110.55     1086.68     19.13 o 
   5   2  10      533.57      544.05     11.77 o 
   6   2  10      132.53      140.78     17.55 o 
   7   2  10      482.65      480.31     11.43 o 
   8   2  10       59.67       74.71     12.91 o 
   9   2  10      100.53      106.86     14.86 o 
  10   2  10        0.34       -2.41      8.62 o 
  11   2  10        0.44       -6.55      9.72 o 
  12   2  10       23.87       20.31     12.58 o 
   1   3  10       21.24       17.16      4.51 o 
   2   3  10     1206.94     1170.16     17.31 o 
   3   3  10        0.26       -5.75      3.83 o 
   4   3  10        0.06       -4.95      4.23 o 
   5   3  10      584.17      593.72     13.22 o 
   6   3  10       38.71       24.86      6.10 o 
   7   3  10      498.03      492.25     16.83 o 
   8   3  10      138.44      144.18     21.71 o 
   9   3  10        0.80        0.49      9.14 o 
  10   3  10        1.51        1.36      9.89 o 
  11   3  10        1.19       -9.70     10.07 o 
  12   3  10        2.58        2.02     11.38 o 
   0   4  10       72.68       63.42     12.02 o 
   1   4  10        0.03       -1.12      4.34 o 
   2   4  10      105.20       94.87      7.68 o 
   3   4  10        2.13       -4.45      4.06 o 
   4   4  10       81.66       86.11     10.65 o 
   5   4  10        8.13       -1.00      4.97 o 
   6   4  10      461.39      464.56     12.53 o 
   7   4  10       57.83       39.65      7.09 o 
   8   4  10      207.75      201.41     23.09 o 
   9   4  10       35.23       35.44     11.89 o 
  10   4  10        2.05       -5.30      9.29 o 
  11   4  10        2.68      -12.37     10.51 o 
   1   5  10      701.33      696.87     19.42 o 
   2   5  10      415.23      403.36     12.86 o 
   3   5  10       20.56       16.92      5.88 o 
   4   5  10      260.67      257.51      9.63 o 
   5   5  10       45.69       32.98      7.01 o 
   6   5  10        1.12       -7.69      5.13 o 
   7   5  10        5.78        0.88      6.02 o 
   8   5  10      127.34      143.65     17.04 o 
   9   5  10        7.95        5.41     10.87 o 
  10   5  10       62.26       74.71     15.32 o 
  11   5  10       13.36       12.45     17.37 o 
   0   6  10      307.10      304.76     46.41 o 
   1   6  10       22.26       45.04      8.97 o 
   2   6  10      610.54      631.54     18.52 o 
   3   6  10        9.85       -8.29      6.09 o 
   4   6  10       28.63       23.83      7.68 o 
   5   6  10       17.24        8.27      7.16 o 
   6   6  10       16.91       17.11      7.08 o 
   7   6  10       10.58        7.82      6.70 o 
   8   6  10        1.98      -12.86      8.65 o 
   9   6  10       21.75       20.15     12.37 o 
  10   6  10       16.60       10.77     12.07 o 
   1   7  10     1107.72     1138.46     25.62 o 
   2   7  10       77.26       89.59     12.17 o 
   3   7  10       37.65       22.43     11.37 o 
   4   7  10        6.67        5.76      7.17 o 
   5   7  10       12.88        3.33      7.68 o 
   6   7  10       98.75      136.11     12.56 o 
   7   7  10        0.82       -5.61      6.82 o 
   8   7  10      157.06      148.34     26.32 o 
   9   7  10        7.49       -1.58     10.60 o 
   0   8  10       21.40       41.76     16.00 o 
   1   8  10        8.13        2.86      8.86 o 
   2   8  10       18.87       10.23      9.32 o 
   3   8  10       60.22       70.95     12.09 o 
   4   8  10       69.43       69.09     12.20 o 
   5   8  10        4.82        0.50      7.86 o 
   6   8  10       96.91      122.86     12.95 o 
   7   8  10       40.01       41.73     13.13 o 
   8   8  10        0.91      -18.77     12.51 o 
   1   9  10      118.84      127.41     15.08 o 
   2   9  10        0.71       -8.47      9.10 o 
   3   9  10       19.51        2.25     10.16 o 
   4   9  10        5.74        4.20      9.84 o 
   5   9  10        2.49       -4.13      9.36 o 
   6   9  10       71.92       77.96     13.61 o 
   7   9  10       30.18       38.05     13.16 o 
   0  10  10       41.22       30.55     16.93 o 
   1  10  10       53.30       57.05     12.59 o 
   2  10  10       30.40       22.13     11.26 o 
   3  10  10       65.63       97.86     15.23 o 
   4  10  10       18.00        1.47     11.54 o 
   5  10  10       44.71       35.67     12.83 o 
   1  11  10       17.67       10.25     11.97 o 
   2  11  10       14.45        4.41     12.26 o 
   1   1  11       12.43       13.28      4.71 o 
   2   1  11      471.22      430.13     10.99 o 
   3   1  11      571.47      599.17     13.04 o 
   4   1  11       75.26       81.97      7.62 o 
   5   1  11       24.93       19.14      5.67 o 
   6   1  11      668.94      658.96     13.00 o 
   7   1  11       12.06       12.83      5.75 o 
   8   1  11        0.23       -3.63      7.79 o 
   9   1  11       48.47       40.21     11.35 o 
  10   1  11        3.27       -3.67      9.68 o 
  11   1  11       82.81      121.68     23.32 o 
  12   1  11        7.81       -9.32     10.79 o 
   0   2  11      264.79      226.05     11.17 o 
   1   2  11       17.64       19.42      5.07 o 
   2   2  11       74.58       80.27      8.88 o 
   3   2  11       77.89       74.78      7.37 o 
   4   2  11        7.55        0.23      4.59 o 
   5   2  11        0.45       -6.80      4.53 o 
   6   2  11      377.87      345.89     10.89 o 
   7   2  11      146.40      193.42     10.58 o 
   8   2  11      576.75      549.68     23.07 o 
   9   2  11        5.28        5.22      9.38 o 
  10   2  11        0.49        0.96      9.34 o 
  11   2  11       12.34       22.73     11.93 o 
  12   2  11        0.20        2.10     10.84 o 
   1   3  11       42.01       30.70      5.52 o 
   2   3  11       31.95       28.25      5.62 o 
   3   3  11       45.19       39.92      6.84 o 
   4   3  11        0.07       -2.13      4.50 o 
   5   3  11       42.17       53.75      7.32 o 
   6   3  11      357.76      361.48     11.31 o 
   7   3  11        2.83       -4.00      5.35 o 
   8   3  11       53.40       61.58     12.82 o 
   9   3  11       37.42       48.17     12.62 o 
  10   3  11        0.42      -11.75      8.30 o 
  11   3  11       11.40       11.69     11.54 o 
   0   4  11       71.89       81.10     14.10 o 
   1   4  11      423.71      424.76     14.63 o 
   2   4  11      337.37      336.89     12.21 o 
   3   4  11        4.86       -6.88      4.59 o 
   4   4  11       10.48        1.92      5.32 o 
   5   4  11      114.28      119.69      9.68 o 
   6   4  11       21.06       21.38      6.62 o 
   7   4  11        6.81        1.81      6.08 o 
   8   4  11       10.54        2.00      8.76 o 
   9   4  11       40.08       50.25     12.81 o 
  10   4  11        0.17       -7.33      9.82 o 
  11   4  11        5.20       -4.95     10.79 o 
   1   5  11        0.57       -2.94      6.68 o 
   2   5  11       47.45       42.43      9.47 o 
   3   5  11      447.70      449.96     14.17 o 
   4   5  11       16.08       13.18      6.03 o 
   5   5  11       64.77       74.45      9.17 o 
   6   5  11        1.07       -8.50      5.66 o 
   7   5  11       56.15       50.27      8.58 o 
   8   5  11       13.18        0.44      9.45 o 
   9   5  11      183.34      227.48     27.77 o 
  10   5  11        0.09       -3.67     11.28 o 
   0   6  11      270.07      273.51     18.95 o 
   1   6  11      136.75      144.45     13.34 o 
   2   6  11      367.56      362.67     15.10 o 
   3   6  11       18.55       13.92      7.93 o 
   4   6  11        4.30        0.49      6.77 o 
   5   6  11        4.81       -9.53      6.35 o 
   6   6  11       55.80       52.20      9.50 o 
   7   6  11       65.38       62.79      9.30 o 
   8   6  11        1.36       -6.15      9.50 o 
   9   6  11       12.80        0.45     11.10 o 
  10   6  11        3.52       -2.52     11.73 o 
   1   7  11      114.02      120.50     13.82 o 
   2   7  11      161.48      207.23     16.63 o 
   3   7  11       28.25       24.24      9.84 o 
   4   7  11       18.28       10.41      7.73 o 
   5   7  11      120.52      117.66     12.04 o 
   6   7  11       11.45        0.55      7.70 o 
   7   7  11       19.01       21.95      9.93 o 
   8   7  11        3.29        2.76     14.39 o 
   9   7  11        1.13       -3.14     14.37 o 
   0   8  11      111.11      109.25     19.73 o 
   1   8  11      414.92      411.03     17.52 o 
   2   8  11       66.42       81.41     12.47 o 
   3   8  11        5.11        2.11      8.82 o 
   4   8  11        3.98       -9.39      8.69 o 
   5   8  11       43.40       54.11     10.57 o 
   6   8  11        9.71       -0.05      8.61 o 
   7   8  11       18.86        7.86     12.02 o 
   8   8  11        1.35      -11.90     14.15 o 
   1   9  11        4.91       -4.03      9.42 o 
   2   9  11       93.99      124.50     15.42 o 
   3   9  11       20.51       14.19     15.42 o 
   4   9  11        0.19      -12.81      8.54 o 
   5   9  11       18.01       -1.16     10.69 o 
   6   9  11       13.40        4.44     10.48 o 
   0  10  11      183.41      260.81     30.91 o 
   1  10  11       11.20       10.23     11.01 o 
   2  10  11       30.33       33.31     12.27 o 
   3  10  11        0.22       -8.35     10.85 o 
   4  10  11        1.65       -4.56     11.35 o 
   0   0  12      622.35      571.35     21.44 o 
   1   0  12      542.36      568.30     18.14 o 
   2   0  12       10.88       11.03      6.93 o 
   3   0  12      413.31      431.01     16.52 o 
   4   0  12      338.01      304.10     14.48 o 
   5   0  12      351.89      324.99     15.15 o 
   6   0  12      337.94      307.71     15.08 o 
   7   0  12      592.76      557.85     17.39 o 
   8   0  12      232.10      234.75     18.32 o 
   9   0  12       73.79       60.11     23.88 o 
  10   0  12       12.26      -10.11     15.29 o 
  11   0  12      154.48      154.37     33.94 o 
   1   1  12      603.30      589.48     15.47 o 
   2   1  12      145.43      139.84     10.71 o 
   3   1  12       68.26       82.16      7.82 o 
   4   1  12      196.01      200.30     10.92 o 
   5   1  12      171.92      179.37     10.86 o 
   6   1  12      164.21      192.71     16.14 o 
   7   1  12      101.35      108.51      9.17 o 
   8   1  12      211.60      230.12     35.08 o 
   9   1  12        9.08       20.53      9.97 o 
  10   1  12        0.04       -5.00      9.14 o 
  11   1  12        1.45        2.24     10.76 o 
   0   2  12       13.16       11.47      8.00 o 
   1   2  12       30.06       28.56      5.85 o 
   2   2  12        0.00       -4.43      4.12 o 
   3   2  12        1.31       -3.60      4.28 o 
   4   2  12      202.21      235.78     17.58 o 
   5   2  12        9.32        6.54      5.35 o 
   6   2  12        0.25       -1.98      5.37 o 
   7   2  12      519.81      497.26     12.52 o 
   8   2  12      105.49      111.27     14.70 o 
   9   2  12      136.47      156.23     17.57 o 
  10   2  12       22.36       20.93     11.21 o 
  11   2  12       11.90        0.64     11.41 o 
   1   3  12      112.20      125.87     14.14 o 
   2   3  12      381.70      351.14     10.97 o 
   3   3  12      412.20      409.28     11.58 o 
   4   3  12       91.84       92.24      8.61 o 
   5   3  12       15.08        6.10      5.77 o 
   6   3  12     1032.80      974.54     18.52 o 
   7   3  12       44.67       41.30      7.87 o 
   8   3  12       23.90        7.05      9.59 o 
   9   3  12        2.11       -5.29      8.79 o 
  10   3  12        1.53        4.21     10.91 o 
  11   3  12        8.48       -1.42     10.99 o 
   0   4  12      204.75      229.00     31.25 o 
   1   4  12        5.56        1.58      6.52 o 
   2   4  12        4.82       -1.62      5.85 o 
   3   4  12       71.45       73.19      7.98 o 
   4   4  12      254.36      242.09     10.47 o 
   5   4  12       42.92       52.84      8.07 o 
   6   4  12        6.53       -2.98      5.57 o 
   7   4  12        0.31       -8.34      6.21 o 
   8   4  12      102.94       86.59     14.25 o 
   9   4  12        1.61      -10.60      9.88 o 
  10   4  12        0.54      -15.80     10.53 o 
   1   5  12       34.41       41.08      9.18 o 
   2   5  12      543.60      564.24     18.11 o 
   3   5  12        8.92        0.32      6.73 o 
   4   5  12       31.81       42.46      8.74 o 
   5   5  12        0.61       -2.61      5.73 o 
   6   5  12       39.94       24.77      8.61 o 
   7   5  12        1.49        7.78      7.44 o 
   8   5  12       80.87       68.02     20.61 o 
   9   5  12       64.14       70.12     14.90 o 
  10   5  12        2.33       -1.28     11.09 o 
   0   6  12     1644.56     1611.05     43.87 o 
   1   6  12      105.68      136.08     13.29 o 
   2   6  12       96.22      113.19     14.13 o 
   3   6  12       53.78       53.84     11.00 o 
   4   6  12       70.75       83.56     10.79 o 
   5   6  12       77.12       69.01     10.60 o 
   6   6  12       43.01       50.01     10.06 o 
   7   6  12       52.81       43.41     10.69 o 
   8   6  12      147.05      212.37     26.60 o 
   9   6  12        1.44       -6.73     10.94 o 
   1   7  12       98.13      121.24     14.45 o 
   2   7  12       71.33       59.30     11.84 o 
   3   7  12       82.20       90.25     13.77 o 
   4   7  12        6.36       -1.88      7.17 o 
   5   7  12        7.75       -1.49      7.82 o 
   6   7  12        0.58       -9.47      8.04 o 
   7   7  12        1.29        2.26     11.18 o 
   8   7  12        6.17        2.77     14.96 o 
   0   8  12      101.86      102.98     32.66 o 
   1   8  12      104.79      129.95     18.03 o 
   2   8  12       28.20       27.98     10.63 o 
   3   8  12        6.30       -5.04      9.68 o 
   4   8  12        0.31       -9.99      8.81 o 
   5   8  12      248.09      286.09     26.55 o 
   6   8  12        0.25        5.03      8.89 o 
   7   8  12       34.70       30.34     13.88 o 
   1   9  12       25.09        8.51     10.30 o 
   2   9  12       56.94       56.19     12.79 o 
   3   9  12       72.90       91.81     15.00 o 
   4   9  12        7.11        3.81     10.65 o 
   5   9  12        2.90       -8.23     10.57 o 
   0  10  12        3.16        1.61     16.39 o 
   1  10  12        3.33       -4.16     15.88 o 
   2  10  12       48.20       40.03     15.06 o 
   3  10  12       13.19        5.60     13.22 o 
   1   1  13        0.25       -6.42      4.28 o 
   2   1  13        0.28       -3.94      4.66 o 
   3   1  13      296.53      310.98     10.59 o 
   4   1  13      309.02      288.50     10.45 o 
   5   1  13       26.18        9.42      6.03 o 
   6   1  13      158.80      184.64     12.04 o 
   7   1  13       56.28       56.46      7.65 o 
   8   1  13       43.72       33.92     11.25 o 
   9   1  13        7.17       14.02     10.39 o 
  10   1  13       69.62       87.65     30.22 o 
  11   1  13        0.63      -14.38     12.64 o 
   0   2  13      109.37      112.39     24.97 o 
   1   2  13      354.17      335.45     10.66 o 
   2   2  13      106.73      107.50      9.08 o 
   3   2  13       29.88       14.99      5.78 o 
   4   2  13      105.75      130.26     10.88 o 
   5   2  13      113.93      138.83     15.68 o 
   6   2  13      268.40      270.88     11.60 o 
   7   2  13       87.80       64.22      9.56 o 
   8   2  13      159.16      164.53     17.73 o 
   9   2  13      187.83      208.29     30.48 o 
  10   2  13        7.56       -1.72     10.45 o 
  11   2  13        4.02      -10.08     10.52 o 
   1   3  13        0.45       -4.44      4.76 o 
   2   3  13       18.92        5.68      5.25 o 
   3   3  13       10.54        1.78      5.30 o 
   4   3  13      153.96      176.07     11.09 o 
   5   3  13        5.95       -1.70      5.57 o 
   6   3  13      112.21      106.65      9.89 o 
   7   3  13        0.08       -9.59      6.39 o 
   8   3  13        3.58       -6.98      9.24 o 
   9   3  13        1.35      -13.92      9.28 o 
  10   3  13       53.87       37.19     20.42 o 
   0   4  13       48.72       55.85     19.18 o 
   1   4  13       49.22       45.20      9.49 o 
   2   4  13      111.44      130.63     11.46 o 
   3   4  13      110.81      125.33     15.90 o 
   4   4  13       55.10       44.19      7.71 o 
   5   4  13       46.70       47.89      7.91 o 
   6   4  13      185.04      212.87     16.78 o 
   7   4  13        0.82        1.79      7.17 o 
   8   4  13       18.59        4.45     10.46 o 
   9   4  13       14.62        9.28     11.47 o 
  10   4  13        1.27       -9.24     10.60 o 
   1   5  13      349.16      322.25     14.65 o 
   2   5  13        0.50       -7.70      7.60 o 
   3   5  13      259.77      262.08     15.19 o 
   4   5  13        2.24       -5.36      6.84 o 
   5   5  13      223.27      240.66     15.46 o 
   6   5  13        0.21       -4.88      7.19 o 
   7   5  13       13.42       10.48      7.79 o 
   8   5  13        0.34        2.77     10.49 o 
   9   5  13        0.27       -1.74     12.24 o 
   0   6  13       38.34       36.07     14.82 o 
   1   6  13      125.59      139.01     14.64 o 
   2   6  13        8.71        4.98      8.72 o 
   3   6  13       27.60       21.72      9.05 o 
   4   6  13       25.92       20.11      8.61 o 
   5   6  13        5.00        4.75      7.54 o 
   6   6  13        4.94      -10.84      7.23 o 
   7   6  13       10.74        9.08     11.20 o 
   8   6  13        0.00        5.73     14.00 o 
   9   6  13       10.00        9.25     15.31 o 
   1   7  13      299.51      306.34     18.73 o 
   2   7  13       15.78        6.75      9.76 o 
   3   7  13       70.08       85.40     13.29 o 
   4   7  13        0.72       -5.00      8.54 o 
   5   7  13       22.81       24.28      9.59 o 
   6   7  13        0.11      -11.24      7.49 o 
   7   7  13        2.92      -15.68     15.70 o 
   8   7  13        1.34        2.22     14.95 o 
   0   8  13        0.20       -7.14     12.09 o 
   1   8  13        1.03      -13.15      8.77 o 
   2   8  13       60.83       83.05     13.85 o 
   3   8  13        0.85       -6.28      9.68 o 
   4   8  13        3.20        6.49     10.10 o 
   5   8  13       19.59        8.84     10.51 o 
   6   8  13       30.14       39.63     10.85 o 
   1   9  13       12.67       14.04     10.96 o 
   2   9  13        1.92       -0.03     10.50 o 
   3   9  13       43.30       38.16     12.80 o 
   4   9  13       38.71       47.76     13.52 o 
   0   0  14     1028.61      868.17     43.75 o 
   1   0  14      536.38      512.79     19.46 o 
   2   0  14      348.97      321.73     15.58 o 
   3   0  14       83.44       78.66     12.35 o 
   4   0  14        2.47       -7.84      7.94 o 
   5   0  14        5.45      -10.25      6.84 o 
   6   0  14        7.14       -0.96      9.09 o 
   7   0  14       17.30       13.15     10.53 o 
   8   0  14        0.02      -13.12     14.36 o 
   9   0  14       23.49       -6.26     18.58 o 
  10   0  14      256.56      263.93     42.11 o 
   1   1  14        7.49       -0.95      5.06 o 
   2   1  14      442.28      434.16     12.60 o 
   3   1  14       48.28       36.65      7.31 o 
   4   1  14      196.12      220.13     12.73 o 
   5   1  14      503.71      483.86     16.62 o 
   6   1  14       15.15        4.92      6.30 o 
   7   1  14        5.59        1.12      6.50 o 
   8   1  14        7.27        7.19     10.30 o 
   9   1  14      181.30      233.90     25.91 o 
  10   1  14        4.20      -11.07     12.53 o 
   0   2  14        4.16       12.83     11.33 o 
   1   2  14      133.82      142.07     11.21 o 
   2   2  14      382.93      390.07     12.20 o 
   3   2  14        4.79       -7.60      5.06 o 
   4   2  14      112.27      137.29     10.73 o 
   5   2  14        3.88       -3.42      6.70 o 
   6   2  14        1.73       -9.75      6.50 o 
   7   2  14      167.22      198.96     20.47 o 
   8   2  14       87.18      116.62     22.41 o 
   9   2  14      106.02      120.45     21.67 o 
  10   2  14       46.69       55.68     13.84 o 
   1   3  14        4.05       -4.06      6.90 o 
   2   3  14        0.85       -7.45      4.97 o 
   3   3  14       23.52       24.85      6.96 o 
   4   3  14       95.51      113.51     10.25 o 
   5   3  14      341.88      348.55     12.19 o 
   6   3  14       87.84       89.43     10.68 o 
   7   3  14       22.82       10.53      8.08 o 
   8   3  14       65.31       70.09     14.00 o 
   9   3  14       29.46       30.62     12.69 o 
  10   3  14        6.32       -6.56     10.47 o 
   0   4  14      364.04      331.16     20.86 o 
   1   4  14        5.99       -8.13      7.04 o 
   2   4  14       77.47       75.59     11.98 o 
   3   4  14      113.11      122.69     11.49 o 
   4   4  14       17.17       13.23      7.43 o 
   5   4  14      345.12      348.12     12.48 o 
   6   4  14        0.27       -1.09      6.39 o 
   7   4  14       20.90       24.11      9.76 o 
   8   4  14       20.98       15.41     11.41 o 
   9   4  14      227.55      240.93     24.72 o 
   1   5  14      329.77      330.51     16.02 o 
   2   5  14       81.15      108.62     13.35 o 
   3   5  14       41.40       45.85      9.90 o 
   4   5  14        0.46      -10.42      6.94 o 
   5   5  14       40.08       31.98      9.17 o 
   6   5  14       16.18       23.12      8.48 o 
   7   5  14        3.70       -0.84     10.04 o 
   8   5  14        0.44       -6.44     12.39 o 
   9   5  14       13.44        3.00     11.81 o 
   0   6  14      845.35      866.44     37.70 o 
   1   6  14      483.14      520.88     19.37 o 
   2   6  14        0.26       -2.10      8.10 o 
   3   6  14       16.92        7.07      9.14 o 
   4   6  14      120.22      144.35     13.67 o 
   5   6  14        0.12      -11.05      7.37 o 
   6   6  14       10.36        3.06      8.23 o 
   7   6  14       26.09       30.48     13.21 o 
   8   6  14        0.41       -0.93     21.55 o 
   1   7  14       92.86       97.87     13.79 o 
   2   7  14      105.88      117.86     15.24 o 
   3   7  14        2.42        1.26      9.75 o 
   4   7  14       14.02        6.25     10.23 o 
   5   7  14        0.76       -7.21      7.95 o 
   6   7  14        9.19        1.77      9.04 o 
   7   7  14       25.38        8.36     12.41 o 
   0   8  14        4.50        2.59     14.10 o 
   1   8  14       23.31       18.52     10.90 o 
   2   8  14       13.50       12.51     14.39 o 
   3   8  14       69.95       74.19     14.05 o 
   4   8  14        6.77      -11.66      9.44 o 
   5   8  14        0.27        8.62     11.56 o 
   1   9  14        0.32      -14.55      9.70 o 
   2   9  14        4.44      -10.14     10.08 o 
   3   9  14       19.73       25.99     12.29 o 
   1   1  15       82.64       80.46      8.60 o 
   2   1  15       81.91      108.03      9.77 o 
   3   1  15        0.09       -7.85      5.51 o 
   4   1  15       87.85       68.85      9.38 o 
   5   1  15       28.06       10.58      6.81 o 
   6   1  15       30.89       27.35      7.55 o 
   7   1  15       36.94       42.79      9.65 o 
   8   1  15       13.16        9.98     12.95 o 
   9   1  15       60.76       49.08     16.80 o 
  10   1  15       16.48       13.25     14.76 o 
   0   2  15      165.43      177.49     65.67 o 
   1   2  15       27.73       11.07      7.09 o 
   2   2  15      156.58      176.55     11.81 o 
   3   2  15       49.95       36.67      7.96 o 
   4   2  15      133.67      155.96     11.72 o 
   5   2  15      367.60      338.13     13.61 o 
   6   2  15        0.01       -9.12      6.08 o 
   7   2  15       51.30       73.32     12.09 o 
   8   2  15      129.40      151.68     17.86 o 
   9   2  15       12.32        7.06     11.03 o 
   1   3  15        6.70      -10.01      7.17 o 
   2   3  15       41.81       51.48      9.28 o 
   3   3  15        8.69       -0.47      6.72 o 
   4   3  15      108.74      142.06     11.37 o 
   5   3  15        0.43        2.01      6.22 o 
   6   3  15        5.21        1.01      6.43 o 
   7   3  15        0.14       -2.28      8.18 o 
   8   3  15       16.65       12.78     10.90 o 
   9   3  15       23.90        6.85     11.76 o 
   0   4  15      527.96      529.85     31.88 o 
   1   4  15       58.64       51.35     10.51 o 
   2   4  15       41.57       34.19      9.62 o 
   3   4  15       56.56       72.72     10.23 o 
   4   4  15       15.75       12.47      7.53 o 
   5   4  15       28.21       30.64      8.84 o 
   6   4  15      122.77      139.80     13.02 o 
   7   4  15        3.06       -6.16      8.43 o 
   8   4  15        0.00       -9.79      9.83 o 
   1   5  15       27.81       17.59      9.42 o 
   2   5  15       14.40       11.08      8.61 o 
   3   5  15        6.94       -2.24      8.64 o 
   4   5  15        5.21       -4.26      7.38 o 
   5   5  15        7.27       11.79      8.22 o 
   6   5  15        0.36       -3.23      7.63 o 
   7   5  15        1.34       -5.83     10.54 o 
   8   5  15        3.19       -3.84     14.12 o 
   0   6  15        8.78       -1.02     12.13 o 
   1   6  15      107.68      119.00     14.24 o 
   2   6  15      187.26      253.87     19.25 o 
   3   6  15        3.10        7.37      9.11 o 
   4   6  15       48.08       60.12     10.67 o 
   5   6  15        3.78       -2.41      8.45 o 
   6   6  15        1.55      -11.21      8.30 o 
   7   6  15       37.36       44.07     14.39 o 
   1   7  15        0.14       -7.90      9.30 o 
   2   7  15       51.00       74.95     13.32 o 
   3   7  15       19.57       32.33     11.64 o 
   4   7  15       20.65       19.04     12.81 o 
   5   7  15        0.15      -10.46      8.13 o 
   6   7  15        0.07        8.81      9.49 o 
   0   8  15       57.42       15.60     25.60 o 
   1   8  15        1.03       -2.17     10.42 o 
   2   8  15        2.72        1.10     12.26 o 
   3   8  15        6.29       -2.45     10.27 o 
   4   8  15        3.42        0.45     10.83 o 
   0   0  16      913.22      906.22     48.35 o 
   1   0  16       24.13       -0.69      8.30 o 
   2   0  16      486.65      433.45     24.43 o 
   3   0  16      259.28      288.86     19.10 o 
   4   0  16       84.54       86.26     14.08 o 
   5   0  16      159.35      179.02     25.71 o 
   6   0  16       94.02      122.43     18.71 o 
   7   0  16       11.14        1.61     12.95 o 
   8   0  16       32.65       22.69     19.94 o 
   9   0  16        7.24       12.72     19.96 o 
   1   1  16        0.10       -7.41      6.08 o 
   2   1  16       69.14       77.34      9.34 o 
   3   1  16      129.79      153.10     11.73 o 
   4   1  16       83.50       86.26     10.29 o 
   5   1  16        7.20       -7.46      6.48 o 
   6   1  16       16.85        1.90      7.06 o 
   7   1  16        0.03      -12.22      8.15 o 
   8   1  16        4.69       -1.35     12.07 o 
   9   1  16        2.90        6.13     13.80 o 
   0   2  16       56.92       37.72     15.28 o 
   1   2  16        1.59       -6.85      7.89 o 
   2   2  16       33.99       25.61      7.45 o 
   3   2  16        0.18       -4.17      6.23 o 
   4   2  16      349.74      342.45     14.07 o 
   5   2  16      284.16      292.13     14.55 o 
   6   2  16       11.43        3.18      7.17 o 
   7   2  16       19.54       23.93     10.04 o 
   8   2  16        2.90       -4.04     10.45 o 
   9   2  16        3.79       -0.10     13.62 o 
   1   3  16       67.14       49.02     10.92 o 
   2   3  16        6.10       -0.67      7.34 o 
   3   3  16      282.68      294.31     14.64 o 
   4   3  16        0.10        1.34      7.34 o 
   5   3  16        3.98       -2.62      6.63 o 
   6   3  16        0.35       -9.05      6.03 o 
   7   3  16       40.53       36.16     10.37 o 
   8   3  16       45.46       60.08     14.83 o 
   0   4  16        6.11       -3.58     10.00 o 
   1   4  16       28.29       19.41      9.42 o 
   2   4  16       58.81       67.66     11.67 o 
   3   4  16      148.85      164.70     13.73 o 
   4   4  16       19.21        9.44      8.45 o 
   5   4  16      150.32      163.81     14.04 o 
   6   4  16       42.74       40.93      9.74 o 
   7   4  16        4.57       -6.82     11.06 o 
   8   4  16       11.05       -8.65     12.71 o 
   1   5  16       39.09       47.52     11.42 o 
   2   5  16      234.11      326.13     20.79 o 
   3   5  16       35.29       26.08     10.20 o 
   4   5  16        0.53       -9.86      7.35 o 
   5   5  16        6.58       -1.32      7.96 o 
   6   5  16       66.33       61.20     11.25 o 
   7   5  16        8.96       11.07     11.82 o 
   0   6  16        2.18        8.23     16.45 o 
   1   6  16       10.91        8.82      9.84 o 
   2   6  16       36.89       42.79     15.51 o 
   3   6  16      158.84      218.77     18.53 o 
   4   6  16       56.89       46.97     11.93 o 
   5   6  16        7.73       -0.24      8.64 o 
   6   6  16        6.38       -2.97      9.14 o 
   1   7  16       14.48        5.59     10.36 o 
   2   7  16       90.50      116.87     16.52 o 
   3   7  16       11.27       16.24     11.21 o 
   4   7  16       64.08       76.45     14.62 o 
   0   8  16        5.43      -21.48     14.32 o 
   1   8  16        9.40        4.93     11.51 o 
   2   8  16       15.89       13.20     11.24 o 
   1   1  17       57.49       45.99     11.33 o 
   2   1  17       82.46       79.15      9.77 o 
   3   1  17       57.43       48.46      8.84 o 
   4   1  17       17.92       14.44      7.95 o 
   5   1  17       22.34       24.55      9.44 o 
   6   1  17       28.14       25.69      8.59 o 
   7   1  17        9.14       17.85     10.48 o 
   8   1  17        0.26       -9.64     12.52 o 
   0   2  17       35.52       14.65     24.77 o 
   1   2  17        1.91       -8.94      8.22 o 
   2   2  17      266.38      293.95     31.02 o 
   3   2  17       21.56       15.64      8.32 o 
   4   2  17        7.29       -2.33      7.08 o 
   5   2  17        0.95       -8.17      6.63 o 
   6   2  17       68.78       78.08      9.78 o 
   7   2  17        1.85       -1.39      9.00 o 
   8   2  17        3.02      -10.39     12.75 o 
   1   3  17        2.83        0.42      8.02 o 
   2   3  17       20.44       11.83      8.12 o 
   3   3  17      157.46      172.43     13.87 o 
   4   3  17        6.00        1.03      7.70 o 
   5   3  17        0.84       -5.86      7.34 o 
   6   3  17       12.95        6.56      8.07 o 
   7   3  17        5.30       -4.77      9.16 o 
   0   4  17       35.63       38.05     14.67 o 
   1   4  17       87.05      107.29     13.45 o 
   2   4  17        3.68        1.29      8.47 o 
   3   4  17        2.03       -2.71      8.28 o 
   4   4  17        1.92        0.54      7.74 o 
   5   4  17        0.13      -11.26      7.51 o 
   6   4  17        0.10      -11.61      7.74 o 
   7   4  17       27.46       13.58     12.65 o 
   1   5  17       62.81       55.07     11.95 o 
   2   5  17        2.23       -2.51      9.46 o 
   3   5  17      120.51      114.37     14.67 o 
   4   5  17       44.40       50.75     10.93 o 
   5   5  17       10.09        0.70      8.55 o 
   6   5  17        2.96      -12.43      8.46 o 
   0   6  17       31.84        5.75     13.69 o 
   1   6  17       18.14       14.28     10.25 o 
   2   6  17       20.07       -0.26     10.01 o 
   3   6  17       15.24       18.23     10.48 o 
   4   6  17        3.67       -8.22      9.60 o 
   1   7  17        6.48        4.22     10.57 o 
   2   7  17        9.55       -9.12      9.86 o 
   0   0  18       21.39        1.52     17.37 o 
   1   0  18       14.18        0.61     12.37 o 
   2   0  18       26.11       13.57     10.83 o 
   3   0  18        6.90        8.22     10.73 o 
   4   0  18       44.45       56.67     14.67 o 
   5   0  18      282.38      296.10     25.07 o 
   6   0  18        2.13       -5.03     11.40 o 
   7   0  18       60.27       76.09     20.25 o 
   1   1  18        6.17      -12.18      8.12 o 
   2   1  18       34.79       19.21      7.83 o 
   3   1  18       45.18       39.98      9.05 o 
   4   1  18       95.23      105.99     11.87 o 
   5   1  18       83.07       85.55     11.16 o 
   6   1  18       14.43        1.18      8.11 o 
   7   1  18        0.80       -4.29      9.20 o 
   0   2  18      286.44      319.37     43.49 o 
   1   2  18        0.87      -11.44      8.66 o 
   2   2  18       29.27       31.04     11.27 o 
   3   2  18       96.43      106.96     13.23 o 
   4   2  18       12.59       -3.79      9.44 o 
   5   2  18        0.03       -3.71      7.84 o 
   6   2  18       30.68       19.63      8.16 o 
   7   2  18        0.16       -5.41      9.70 o 
   1   3  18        4.79        5.70      8.65 o 
   2   3  18       57.67       54.11     11.36 o 
   3   3  18      252.31      276.16     19.91 o 
   4   3  18       20.84       23.75      8.95 o 
   5   3  18       17.32        6.16      8.55 o 
   6   3  18        0.09        2.33      8.90 o 
   0   4  18       23.76       21.76     12.63 o 
   1   4  18       11.87        6.11      8.86 o 
   2   4  18      221.53      225.20     18.05 o 
   3   4  18       80.74       97.38     13.05 o 
   4   4  18       18.26       11.92      8.78 o 
   5   4  18        0.26       -3.44      8.38 o 
   1   5  18        4.28       12.88     10.01 o 
   2   5  18        0.38      -13.77      9.18 o 
   3   5  18       30.26       19.80     12.83 o 
   4   5  18       25.34       19.06     10.93 o 
   0   6  18       53.86       44.04     18.16 o 
   1   6  18        0.92       -9.02     10.08 o 
   2   6  18       21.12        9.87     11.21 o 
   1   1  19       26.94        7.49      9.74 o 
   2   1  19        0.18      -10.58      9.14 o 
   3   1  19       30.25       18.20      9.51 o 
   4   1  19       32.11       18.02      8.93 o 
   5   1  19        0.48       -3.01      8.38 o 
   0   2  19      145.82      145.32     23.48 o 
   1   2  19       95.72      105.44     15.09 o 
   2   2  19       23.72        8.76     10.62 o 
   3   2  19        0.39       10.20      8.82 o 
   4   2  19       80.02       66.01     13.89 o 
   5   2  19        3.13       -1.74      8.28 o 
   1   3  19       59.91       60.09     11.37 o 
   2   3  19        2.66       -1.86      9.05 o 
   3   3  19       61.41       61.47     12.03 o 
   4   3  19        9.32       -2.10      8.05 o 
   5   3  19        5.15       -3.52      8.27 o 
   0   4  19       35.89       33.21     15.26 o 
   1   4  19        2.35      -10.72      8.19 o 
   2   4  19       20.89       15.51     10.05 o 
   3   4  19        1.40       -6.05      8.98 o 
   4   4  19      113.20      137.04     14.05 o 
   1   5  19       27.24       26.44     11.33 o 
   2   5  19        4.56       -7.45      9.32 o 
   0   0  20       25.04      -15.80     18.91 o 
   1   0  20       25.43        5.01     14.27 o 
   2   0  20        9.35       -7.42     13.56 o 
   3   0  20        6.10       -1.59     11.84 o 
   4   0  20       92.36       72.49     15.93 o 
   1   1  20        0.00       -6.18      9.30 o 
   2   1  20       90.94       91.61     15.09 o 
   3   1  20        2.72       -4.97      9.06 o 
   4   1  20        6.34        5.43      9.99 o 
   0   2  20       19.98       25.01     17.30 o 
   1   2  20       55.20       82.84     14.60 o 
   2   2  20       40.76       30.14     12.19 o 
   3   2  20       29.24       25.85     14.22 o 
   1   3  20       18.74       15.51     10.25 o 
   2   3  20       70.75       66.90     12.50 o 
                                                 
